# Supplementary material for: Impact of Baizhu, Daqingye, and Hehuanhua extracts on the human gut microbiome
Source: Front Cell Infect Microbiol. 2023 Dec 7;13:1298392. doi: 10.3389/fcimb.2023.1298392 (PMC10740150; doi:10.3389/fcimb.2023.1298392)
Supplement: Supplementary file 2 [file Table_1.xlsx]

## Sheet: Taxa
	Values	value
	Sum of coef			Sum of stderr			Sum of N			Sum of N.not.0			Sum of pval			Sum of qval
Species	Baizhu	Daqingye	Hehuan	Baizhu	Daqingye	Hehuan	Baizhu	Daqingye	Hehuan	Baizhu	Daqingye	Hehuan	Baizhu	Daqingye	Hehuan	Baizhu	Daqingye	Hehuan
Acidaminococcaceae unclassified SGB5785	0.260595	-0.0481338	-0.344852	0.315091	0.315091	0.315091	23	23	23	5	5	5	0.422112	0.88077	0.292266	0.784245	0.979733	0.701797
Adlercreutzia equolifaciens	1.16337	2.01261	2.58967	0.869639	0.869639	0.869639	23	23	23	14	14	14	0.202201	0.0362708	0.00993695	0.614207	0.385868	0.237459
Agathobaculum butyriciproducens	1.86154	-0.0314004	5.50553	1.19022	1.19022	1.19022	23	23	23	13	13	13	0.139857	0.979321	0.00038063	0.569525	1	0.0659442
Akkermansia muciniphila	-0.463262	-0.241662	0.0211508	0.258358	0.258358	0.258358	23	23	23	10	10	10	0.0945674	0.36544	0.935911	0.530843	0.749172	0.995574
Akkermansia sp KLE1605	-0.797654	-0.964321	-0.359759	0.588908	0.588908	0.588908	23	23	23	3	3	3	0.196515	0.123248	0.550817	0.612365	0.569003	0.850148
Alistipes communis	0.329135	-0.214382	0.93748	0.715934	0.715934	0.715934	23	23	23	20	20	20	0.652782	0.769009	0.211504	0.914408	0.941165	0.616033
Alistipes dispar	-0.346808	0.583941	2.79693	1.16589	1.16589	1.16589	23	23	23	7	7	7	0.770385	0.624082	0.0305726	0.941165	0.893572	0.359531
Alistipes finegoldii	-0.265911	-0.66151	0.954248	0.656267	0.656267	0.656267	23	23	23	14	14	14	0.691447	0.330518	0.167921	0.921486	0.736516	0.605017
Alistipes ihumii	-0.213931	-0.33505	0.360458	0.402907	0.402907	0.402907	23	23	23	7	7	7	0.603708	0.419512	0.386002	0.880778	0.784245	0.75352
Alistipes indistinctus	-0.215834	-0.0486032	0.0559795	0.191257	0.191257	0.191257	23	23	23	5	5	5	0.278035	0.803085	0.774041	0.678445	0.941165	0.941165
Alistipes onderdonkii	0.139717	-0.844088	1.68548	0.575866	0.575866	0.575866	23	23	23	18	18	18	0.811793	0.164656	0.010973	0.943914	0.59975	0.237635
Alistipes putredinis	-0.28067	0.652922	0.758342	0.662204	0.662204	0.662204	23	23	23	23	23	23	0.678026	0.340632	0.271056	0.918625	0.740764	0.676924
Alistipes senegalensis	0.0417604	0.428249	0.773352	0.434283	0.434283	0.434283	23	23	23	3	3	3	0.924715	0.340304	0.0959769	0.993836	0.740764	0.530843
Alistipes shahii	-0.101485	0.0486522	1.651	0.281816	0.281816	0.281816	23	23	23	23	23	23	0.724121	0.865398	4.10116e-05	0.932743	0.978453	0.0142105
Alistipes sp AF17 16	0.76926	0.465311	1.38738	0.529809	0.529809	0.529809	23	23	23	9	9	9	0.168497	0.394587	0.020195	0.605017	0.763823	0.325468
Allisonella histaminiformans	0.0534203	-0.039305	-0.120407	0.112702	0.112702	0.112702	23	23	23	4	4	4	0.642794	0.732454	0.303389	0.909094	0.934789	0.707908
Anaerobutyricum hallii	1.02051	1.55752	-0.478016	0.887583	0.887583	0.887583	23	23	23	6	6	6	0.269834	0.101523	0.598796	0.676924	0.530843	0.875454
Anaerostipes caccae	0.907888	0.195518	0.503657	0.557453	0.557453	0.557453	23	23	23	6	6	6	0.125289	0.730918	0.381281	0.569003	0.93455	0.750673
Anaerostipes hadrus	0.972993	2.22761	9.76996e-16	1.00359	1.00359	1.00359	23	23	23	5	5	5	0.34447	0.0388102	1	0.740764	0.395521	1
Anaerotignum faecicola	0.96531	0.781442	0.408834	0.940662	0.940662	0.940662	23	23	23	8	8	8	0.321774	0.419722	0.670296	0.727912	0.784245	0.916738
Anaerotruncus massiliensis	0.0711396	-0.513844	0.422129	0.782879	0.782879	0.782879	23	23	23	9	9	9	0.928864	0.522073	0.598086	0.993836	0.845131	0.875454
Anaerotruncus rubiinfantis	-1.34721	0.481423	0.370284	1.46536	1.46536	1.46536	23	23	23	10	10	10	0.373031	0.747232	0.804075	0.750673	0.941165	0.941165
Angelakisella massiliensis	-0.912124	-0.111131	-0.745457	0.644465	0.644465	0.644465	23	23	23	3	3	3	0.178303	0.865501	0.26628	0.606616	0.978453	0.676924
Bacteroidaceae bacterium	-0.303314	-0.0829474	-1.02481	0.689018	0.689018	0.689018	23	23	23	4	4	4	0.666444	0.905874	0.158902	0.916361	0.987061	0.595441
Bacteroides caccae	-1.35333	-1.06663	-1.91423	0.474887	0.474887	0.474887	23	23	23	14	14	14	0.0128353	0.0413258	0.00123425	0.269369	0.397761	0.0954755
Bacteroides cellulosilyticus	-0.858677	-0.878234	-0.659199	0.319049	0.319049	0.319049	23	23	23	16	16	16	0.0175281	0.0155419	0.0578005	0.315635	0.299182	0.435389
Bacteroides clarus	0.17151	0.161542	-0.0513337	0.388715	0.388715	0.388715	23	23	23	6	6	6	0.665769	0.683998	0.89681	0.916361	0.918625	0.987061
Bacteroides eggerthii	0.20559	0.237305	0.429816	0.245507	0.245507	0.245507	23	23	23	3	3	3	0.416184	0.349863	0.101476	0.784245	0.740764	0.530843
Bacteroides faecis	-0.40935	-0.479489	-0.672645	0.336686	0.336686	0.336686	23	23	23	8	8	8	0.244047	0.176191	0.0654321	0.662433	0.606616	0.466346
Bacteroides finegoldii	-1.48152	-0.88175	-0.857497	0.62395	0.62395	0.62395	23	23	23	9	9	9	0.032339	0.179347	0.190846	0.362748	0.606616	0.606681
Bacteroides fragilis	-0.0154879	0.21569	0.160844	0.172475	0.172475	0.172475	23	23	23	4	4	4	0.929714	0.231501	0.366778	0.993836	0.651669	0.749172
Bacteroides nordii	-0.594797	-0.42813	0.294501	0.406402	0.406402	0.406402	23	23	23	5	5	5	0.164833	0.309513	0.480292	0.59975	0.717159	0.821834
Bacteroides ovatus	-1.071	-1.2243	-1.73581	0.458661	0.458661	0.458661	23	23	23	23	23	23	0.0348015	0.0182185	0.00198319	0.382817	0.315635	0.105719
Bacteroides salyersiae	-0.159533	-0.144601	-0.183557	0.246087	0.246087	0.246087	23	23	23	8	8	8	0.527266	0.566132	0.468034	0.845131	0.854856	0.819059
Bacteroides stercoris	-0.546675	-0.603208	-1.16781	0.455437	0.455437	0.455437	23	23	23	14	14	14	0.249874	0.206508	0.0224536	0.66346	0.614207	0.337068
Bacteroides thetaiotaomicron	-0.689637	-0.614161	-0.842821	0.332593	0.332593	0.332593	23	23	23	15	15	15	0.0570449	0.0860397	0.0238331	0.435389	0.530843	0.337068
Bacteroides uniformis	-1.16442	-0.735274	-0.977419	0.289338	0.289338	0.289338	23	23	23	23	23	23	0.00123994	0.0234272	0.00447008	0.0954755	0.337068	0.16304
Bacteroides xylanisolvens	-0.100206	0.229468	-0.266873	0.39227	0.39227	0.39227	23	23	23	3	3	3	0.801914	0.567437	0.506872	0.941165	0.854856	0.839898
Barnesiella intestinihominis	-0.0067247	0.331688	0.345229	0.709742	0.709742	0.709742	23	23	23	14	14	14	0.992573	0.647424	0.634171	1	0.91192	0.903979
Bifidobacterium adolescentis	0.692821	0.588993	-0.849816	0.27404	0.27404	0.27404	23	23	23	23	23	23	0.0237799	0.0491376	0.00763022	0.337068	0.413281	0.220944
Bifidobacterium bifidum	0.855431	0.41455	0.734852	0.333606	0.333606	0.333606	23	23	23	8	8	8	0.0224282	0.234325	0.0447872	0.337068	0.651669	0.413281
Bifidobacterium catenulatum	0.844839	0.321621	-1.01606	0.726364	0.726364	0.726364	23	23	23	9	9	9	0.264156	0.664662	0.183546	0.676924	0.916361	0.606616
Bifidobacterium longum	0.974249	0.977031	-0.7206	0.319253	0.319253	0.319253	23	23	23	22	22	22	0.00861294	0.00846522	0.0404865	0.220944	0.220944	0.397761
Bifidobacterium pseudocatenulatum	0.812141	0.610039	0.117613	0.388189	0.388189	0.388189	23	23	23	16	16	16	0.0551016	0.138355	0.766355	0.42905	0.569003	0.941165
Bilophila wadsworthia	-0.018769	0.292275	0.715305	0.22149	0.22149	0.22149	23	23	23	19	19	19	0.933667	0.208123	0.00604691	0.995432	0.614994	0.209525
Bittarella massiliensis	0.43574	-0.484527	1.39599	0.704491	0.704491	0.704491	23	23	23	14	14	14	0.546106	0.502766	0.0673912	0.848546	0.837541	0.471739
Blautia faecis	-0.415093	-0.111235	-1.13289	0.905476	0.905476	0.905476	23	23	23	4	4	4	0.653462	0.903919	0.230748	0.914408	0.987061	0.651669
Blautia glucerasea	1.8592	1.46107	2.15863	1.17874	1.17874	1.17874	23	23	23	9	9	9	0.13657	0.23509	0.087946	0.569003	0.651669	0.530843
Blautia hominis	-0.12702	0.263776	0.150869	0.263524	0.263524	0.263524	23	23	23	4	4	4	0.637203	0.333731	0.576003	0.904881	0.7389	0.860281
Blautia massiliensis	0.398156	0.96737	-1.22152	1.0612	1.0612	1.0612	23	23	23	8	8	8	0.713116	0.377356	0.268904	0.923811	0.750673	0.676924
Blautia obeum	0.208741	1.25514	-0.161436	0.624168	0.624168	0.624168	23	23	23	8	8	8	0.743037	0.0641042	0.799695	0.941165	0.466346	0.941165
Blautia SGB4815	0.242541	0.631852	-0.935676	0.865997	0.865997	0.865997	23	23	23	9	9	9	0.783524	0.477666	0.298221	0.941165	0.820848	0.705348
Blautia sp AF19 10LB	1.16328	0.412683	-0.210603	0.729867	0.729867	0.729867	23	23	23	4	4	4	0.133738	0.580914	0.777238	0.569003	0.863404	0.941165
Blautia sp MSK 20 85	-0.845817	-0.530889	-0.845817	0.398323	0.398323	0.398323	23	23	23	3	3	3	0.0512873	0.203067	0.0512873	0.413281	0.614207	0.413281
Blautia wexlerae	0.35147	0.276629	-2.86347	1.26612	1.26612	1.26612	23	23	23	16	16	16	0.785262	0.830112	0.039652	0.941165	0.958779	0.397761
Butyricicoccus sp AM29 23AC	0.142564	0.0605994	0.365675	0.368734	0.368734	0.368734	23	23	23	5	5	5	0.704819	0.8718	0.338108	0.923811	0.979733	0.740764
Butyricimonas paravirosa	0.784311	0.306409	-0.0506778	0.413458	0.413458	0.413458	23	23	23	4	4	4	0.0781396	0.470591	0.904147	0.518603	0.819396	0.987061
Candidatus Cibiobacter qucibialis	-0.393459	-0.213727	-0.774165	0.343993	0.343993	0.343993	23	23	23	22	22	22	0.271791	0.544328	0.0409226	0.676924	0.847684	0.397761
Christensenella minuta	0.298344	0.42839	1.97824	0.982751	0.982751	0.982751	23	23	23	5	5	5	0.765852	0.66946	0.0634906	0.941165	0.916738	0.466346
Christensenellaceae bacterium	0.960864	-0.00152396	1.24024	1.11413	1.11413	1.11413	23	23	23	3	3	3	0.402213	0.998927	0.283386	0.77426	1	0.689075
Citrobacter freundii	-0.0504622	-0.209756	0.562254	0.405279	0.405279	0.405279	23	23	23	7	7	7	0.902677	0.612833	0.186999	0.987061	0.883205	0.606616
Citrobacter murliniae	-0.0161544	0.058086	0.015876	0.0489891	0.0489891	0.0489891	23	23	23	4	4	4	0.746464	0.255464	0.750671	0.941165	0.668472	0.941165
Clostridia bacterium	-1.02212	0.0196424	-1.16985	0.687299	0.687299	0.687299	23	23	23	19	19	19	0.158956	0.9776	0.110636	0.595441	1	0.542387
Clostridia bacterium UC5 1 1D1	2.2331	2.90671	4.8715	1.08058	1.08058	1.08058	23	23	23	13	13	13	0.0575667	0.0174601	0.000477954	0.435389	0.315635	0.0662444
Clostridia unclassified SGB4447	-0.185316	-0.360368	-0.527035	0.309484	0.309484	0.309484	23	23	23	3	3	3	0.558693	0.26334	0.110235	0.852807	0.676924	0.542387
Clostridiaceae bacterium	-0.61464	0.395146	-0.818573	0.815324	0.815324	0.815324	23	23	23	21	21	21	0.463163	0.635263	0.332069	0.816723	0.903979	0.737577
Clostridiaceae bacterium OM08 6BH	-0.84573	-0.704631	0.999601	0.880836	0.880836	0.880836	23	23	23	6	6	6	0.352846	0.436749	0.275004	0.743097	0.794402	0.678445
Clostridiales bacterium	-1.35758	0.0439573	-0.66194	1.32147	1.32147	1.32147	23	23	23	17	17	17	0.321046	0.973916	0.623927	0.727912	1	0.893572
Clostridiales bacterium 1 7 47FAA	-0.0409381	-0.134306	0.0940044	0.146779	0.146779	0.146779	23	23	23	4	4	4	0.784377	0.375616	0.532187	0.941165	0.750673	0.845131
Clostridiales bacterium Choco116	0.0702105	-0.222856	0.251674	0.30519	0.30519	0.30519	23	23	23	3	3	3	0.821399	0.477381	0.423496	0.9503	0.820848	0.784714
Clostridiales bacterium KLE1615	0.51964	-0.0670099	-0.269846	0.916131	0.916131	0.916131	23	23	23	6	6	6	0.579195	0.942685	0.772488	0.863187	0.995733	0.941165
Clostridiales unclassified SGB15145	0.775644	0.60312	0.816365	0.646779	0.646779	0.646779	23	23	23	4	4	4	0.249845	0.36649	0.226988	0.66346	0.749172	0.644682
Clostridiales unclassified SGB15150	-0.798437	-0.631771	0.0830324	0.650615	0.650615	0.650615	23	23	23	3	3	3	0.239484	0.347602	0.900218	0.657631	0.740764	0.987061
Clostridium fessum	-0.335792	-0.352347	-0.186163	0.584848	0.584848	0.584848	23	23	23	17	17	17	0.574928	0.556454	0.754925	0.860281	0.852703	0.941165
Clostridium innocuum	1.67524	3.32729	1.24148	1.85897	1.85897	1.85897	23	23	23	6	6	6	0.381738	0.0936759	0.514384	0.750673	0.530843	0.841983
Clostridium methylpentosum	-0.285252	0.0228703	2.28585	0.905319	0.905319	0.905319	23	23	23	6	6	6	0.757381	0.980205	0.0243813	0.941165	1	0.337925
Clostridium phoceensis	0.165991	-0.694629	-0.567537	0.839514	0.839514	0.839514	23	23	23	16	16	16	0.846098	0.421851	0.510013	0.969167	0.784245	0.839898
Clostridium scindens	0.22664	0.160326	0.928425	0.600169	0.600169	0.600169	23	23	23	5	5	5	0.71142	0.793294	0.144371	0.923811	0.941165	0.574996
Clostridium sp AF20 17LB	0.0385891	0.374666	0.503278	0.510968	0.510968	0.510968	23	23	23	10	10	10	0.940863	0.47545	0.341285	0.995574	0.820848	0.740764
Clostridium sp AF27 2AA	1.16199	0.0240019	0.190669	0.541632	0.541632	0.541632	23	23	23	3	3	3	0.0491143	0.965252	0.72983	0.413281	0.99988	0.93455
Clostridium sp AF34 10BH	0.506564	0.589698	-0.0645106	0.4193	0.4193	0.4193	23	23	23	4	4	4	0.24675	0.181129	0.879892	0.662433	0.606616	0.979733
Clostridium sp AM22 11AC	-0.225765	0.117561	-0.33606	0.636533	0.636533	0.636533	23	23	23	10	10	10	0.728075	0.856101	0.605734	0.93455	0.976493	0.881878
Clostridium sp AM33 3	0.357464	0.530185	-0.15319	0.435631	0.435631	0.435631	23	23	23	4	4	4	0.425251	0.243128	0.730185	0.785863	0.662433	0.93455
Clostridium sp SN20	0.328297	-0.323733	-0.363887	0.420001	0.420001	0.420001	23	23	23	7	7	7	0.447385	0.453596	0.400823	0.803207	0.806974	0.773734
Clostridium symbiosum	0.197307	-0.755848	0.363045	0.436956	0.436956	0.436956	23	23	23	11	11	11	0.658484	0.105557	0.419951	0.914488	0.530843	0.784245
Collinsella aerofaciens	0.212543	0.389397	0.0758665	0.852103	0.852103	0.852103	23	23	23	22	22	22	0.806604	0.654608	0.9303	0.941165	0.914408	0.993836
Collinsella SGB14754	-0.789527	-0.125439	-0.188105	0.662441	0.662441	0.662441	23	23	23	4	4	4	0.252837	0.852488	0.780537	0.666221	0.974875	0.941165
Coprococcus catus	-0.0678023	0.933288	-0.234469	0.582826	0.582826	0.582826	23	23	23	4	4	4	0.908958	0.130513	0.693238	0.988866	0.569003	0.9221
Coprococcus comes	0.0137449	-0.869311	-1.17964	0.979174	0.979174	0.979174	23	23	23	5	5	5	0.988991	0.389116	0.247576	1	0.757464	0.662433
Coriobacteriia bacterium	0.641092	0.308665	0.484511	0.789809	0.789809	0.789809	23	23	23	8	8	8	0.430435	0.701772	0.549334	0.789131	0.923811	0.84996
Coriobacteriia unclassified SGB14764	-0.178072	1.05758	0.36486	0.627039	0.627039	0.627039	23	23	23	6	6	6	0.780594	0.113914	0.56994	0.941165	0.546021	0.856764
Desulfovibrionaceae bacterium	0.00852254	-0.00347656	0.078091	0.0588322	0.0588322	0.0588322	23	23	23	4	4	4	0.886882	0.953712	0.205608	0.981804	0.997299	0.614207
Dialister invisus	-0.177445	-0.702473	-0.113515	0.458603	0.458603	0.458603	23	23	23	4	4	4	0.704587	0.147701	0.808071	0.923811	0.578289	0.941165
Dorea formicigenerans	-1.44352	-1.63451	-4.469	1.52785	1.52785	1.52785	23	23	23	18	18	18	0.360112	0.302052	0.0106777	0.749172	0.707908	0.237635
Dorea longicatena	-0.908904	-1.4783	-1.83443	0.647689	0.647689	0.647689	23	23	23	18	18	18	0.18213	0.0384662	0.0132158	0.606616	0.395521	0.269369
Dorea sp AF24 7LB	-0.0431541	-0.827444	-1.26125	0.729482	0.729482	0.729482	23	23	23	8	8	8	0.95366	0.27565	0.105709	0.997299	0.678445	0.530843
Dorea sp AF36 15AT	-1.54872	-0.638205	-0.655638	0.99216	0.99216	0.99216	23	23	23	8	8	8	0.140532	0.530311	0.519303	0.569525	0.845131	0.845131
Dysosmobacter sp NSJ 60	1.54106	0.683137	3.05407	0.702688	0.702688	0.702688	23	23	23	16	16	16	0.0455901	0.347374	0.000662799	0.413281	0.740764	0.0765532
Dysosmobacter welbionis	0.817457	0.683129	1.54184	0.423536	0.423536	0.423536	23	23	23	23	23	23	0.073489	0.128408	0.0025573	0.504237	0.569003	0.111649
Eggerthella lenta	0.0570547	0.292719	2.83708	1.2303	1.2303	1.2303	23	23	23	18	18	18	0.96366	0.81535	0.0367493	0.999725	0.946461	0.385868
Eggerthellaceae bacterium	2.60337	2.08109	-0.111891	1.09685	1.09685	1.09685	23	23	23	16	16	16	0.0324536	0.0785762	0.920192	0.362748	0.518603	0.993836
Eggerthellaceae unclassified SGB14341	1.31959	-0.30281	-0.136143	0.773569	0.773569	0.773569	23	23	23	4	4	4	0.109231	0.701127	0.862719	0.542387	0.923811	0.978453
Eisenbergiella massiliensis	0.356971	1.89308	-0.284671	0.901962	0.901962	0.901962	23	23	23	4	4	4	0.698417	0.0550282	0.75709	0.923811	0.42905	0.941165
Eisenbergiella tayi	0.937417	1.00188	1.13879	1.35018	1.35018	1.35018	23	23	23	16	16	16	0.498666	0.470123	0.412924	0.835773	0.819396	0.784245
Enterocloster aldensis	1.85566	-0.316188	1.63061	0.610435	0.610435	0.610435	23	23	23	12	12	12	0.0087556	0.6125	0.0181535	0.220944	0.883205	0.315635
Enterocloster asparagiformis	0.940579	-0.0176446	0.692924	0.525613	0.525613	0.525613	23	23	23	9	9	9	0.0951702	0.973694	0.208548	0.530843	1	0.614994
Enterocloster bolteae	-0.227326	0.177905	0.532093	0.212486	0.212486	0.212486	23	23	23	19	19	19	0.30277	0.416499	0.0252478	0.707908	0.784245	0.343073
Enterocloster citroniae	-0.111255	-0.894971	0.00477932	0.605207	0.605207	0.605207	23	23	23	20	20	20	0.856721	0.160823	0.993808	0.976493	0.59787	1
Enterocloster clostridioformis	0.0895037	0.206303	0.073009	0.108052	0.108052	0.108052	23	23	23	7	7	7	0.421366	0.0769183	0.510241	0.784245	0.517518	0.839898
Enterocloster lavalensis	0.931828	-0.311442	0.561856	0.352459	0.352459	0.352459	23	23	23	13	13	13	0.0192129	0.391764	0.133149	0.318214	0.760483	0.569003
Enterococcus avium	-0.145853	0.24097	0.727831	0.585231	0.585231	0.585231	23	23	23	3	3	3	0.806708	0.686585	0.23349	0.941165	0.919867	0.651669
Enterococcus casseliflavus	-0.357035	-0.283865	0.0259755	0.251283	0.251283	0.251283	23	23	23	5	5	5	0.177241	0.277596	0.919134	0.606616	0.678445	0.993836
Enterococcus faecalis	-0.264761	0.233089	0.14626	0.343231	0.343231	0.343231	23	23	23	5	5	5	0.45329	0.508131	0.676486	0.806974	0.839898	0.918625
Enterococcus faecium	0.482135	-0.0868354	0.211162	0.30533	0.30533	0.30533	23	23	23	5	5	5	0.136631	0.780266	0.500499	0.569003	0.941165	0.835773
Erysipelatoclostridium ramosum	0.915437	1.26604	0.938059	0.689428	0.689428	0.689428	23	23	23	4	4	4	0.205207	0.0873461	0.194856	0.614207	0.530843	0.612365
Escherichia coli	-0.192932	-0.406017	0.642477	0.243146	0.243146	0.243146	23	23	23	19	19	19	0.440707	0.117096	0.0192857	0.797416	0.555804	0.318214
Escherichia marmotae	-0.0749046	0.054359	0.182705	0.167679	0.167679	0.167679	23	23	23	4	4	4	0.661885	0.75057	0.294207	0.915541	0.941165	0.703054
Eubacteriaceae bacterium	-0.763574	-1.10126	-0.77504	0.630092	0.630092	0.630092	23	23	23	8	8	8	0.245513	0.102261	0.238834	0.662433	0.530843	0.657631
Eubacterium callanderi	0.0799729	-0.222851	0.237749	0.298329	0.298329	0.298329	23	23	23	3	3	3	0.792581	0.467508	0.438884	0.941165	0.819059	0.796195
Eubacterium ramulus	-1.38735	-0.583528	-2.83946	1.17145	1.17145	1.17145	23	23	23	7	7	7	0.25562	0.625976	0.0291754	0.668472	0.894436	0.359531
Eubacterium rectale	1.30923	1.14319	-0.00441854	0.828128	0.828128	0.828128	23	23	23	5	5	5	0.134893	0.187817	0.995814	0.569003	0.606616	1
Evtepia gabavorous	-0.0445522	-0.453642	-1.0868	0.623128	0.623128	0.623128	23	23	23	9	9	9	0.944006	0.478532	0.102903	0.995733	0.820848	0.530843
Faecalibacillus intestinalis	0.427178	0.394121	8.87438e-15	0.378024	0.378024	0.378024	23	23	23	3	3	3	0.272528	0.310227	1	0.676924	0.717159	1
Faecalibacterium prausnitzii	-0.744228	0.588824	-1.38361	0.882154	0.882154	0.882154	23	23	23	21	21	21	0.412836	0.515153	0.138761	0.784245	0.841983	0.569003
Faecalibacterium SGB15346	-0.00824417	0.451475	-0.89519	0.640928	0.640928	0.640928	23	23	23	5	5	5	0.989921	0.492845	0.184467	1	0.831002	0.606616
Faecalicatena contorta	1.55534	1.58276	6.70953	1.04002	1.04002	1.04002	23	23	23	17	17	17	0.156648	0.149968	1.41042e-05	0.595441	0.581879	0.00977424
Faecalicatena fissicatena	0.461198	0.302587	-0.517967	0.450593	0.450593	0.450593	23	23	23	6	6	6	0.323517	0.512876	0.269712	0.727912	0.841983	0.676924
Faecalicatena orotica	0.189426	0.0227589	2.37292	1.11249	1.11249	1.11249	23	23	23	3	3	3	0.867111	0.983953	0.0501547	0.978677	1	0.413281
Firmicutes bacterium AF16 15	-0.286505	-0.0860119	0.247913	0.292431	0.292431	0.292431	23	23	23	7	7	7	0.343855	0.772979	0.410838	0.740764	0.941165	0.784245
Flavonifractor plautii	-1.17	0.0800246	1.87674	1.05432	1.05432	1.05432	23	23	23	22	22	22	0.285066	0.940528	0.095884	0.690738	0.995574	0.530843
Fusicatenibacter saccharivorans	0.0476154	1.24196	-3.33244	0.861927	0.861927	0.861927	23	23	23	22	22	22	0.956722	0.17149	0.00169688	0.997299	0.606616	0.0982306
Gemmiger formicilis	0.367608	0.0957421	-0.226017	0.385496	0.385496	0.385496	23	23	23	23	23	23	0.356373	0.807441	0.566955	0.746122	0.941165	0.854856
Gemmiger SGB15299	0.0321357	0.708587	0.476048	0.504084	0.504084	0.504084	23	23	23	3	3	3	0.950035	0.180774	0.360367	0.997299	0.606616	0.749172
GGB1270 SGB1705	-0.0827082	-1.05393	-0.146125	0.677062	0.677062	0.677062	23	23	23	8	8	8	0.904505	0.141804	0.832229	0.987061	0.571339	0.959625
GGB1379 SGB1880	0.205316	-0.622631	-0.219955	0.540609	0.540609	0.540609	23	23	23	4	4	4	0.70975	0.268546	0.690202	0.923811	0.676924	0.921486
GGB1387 SGB1895	-0.396241	-0.0932072	-0.562907	0.370474	0.370474	0.370474	23	23	23	3	3	3	0.302554	0.804941	0.150466	0.707908	0.941165	0.581879
GGB1662 SGB2276	-0.14917	-0.341423	-0.174756	0.190855	0.190855	0.190855	23	23	23	3	3	3	0.447264	0.0949255	0.375105	0.803207	0.530843	0.750673
GGB1689 SGB2321	-0.412819	-0.0646461	-0.579486	0.396294	0.396294	0.396294	23	23	23	3	3	3	0.314844	0.872702	0.165299	0.724874	0.979733	0.59975
GGB2977 SGB3959	0.232478	0.660068	0.618399	0.446826	0.446826	0.446826	23	23	23	3	3	3	0.610838	0.16133	0.187619	0.883205	0.59787	0.606616
GGB2980 SGB3962	-1.49977	-1.68961	-1.70764	0.782569	0.782569	0.782569	23	23	23	7	7	7	0.0753854	0.0481866	0.0461432	0.512177	0.413281	0.413281
GGB2982 SGB3964	0.166667	0.411965	3.25665e-15	0.23904	0.23904	0.23904	23	23	23	3	3	3	0.494101	0.101049	1	0.831097	0.530843	1
GGB3005 SGB3996	0.302045	0.605116	-0.0496431	0.321304	0.321304	0.321304	23	23	23	4	4	4	0.362791	0.0801529	0.87937	0.749172	0.519827	0.979733
GGB3256 SGB4303	0.11494	0.918425	-0.566909	0.949827	0.949827	0.949827	23	23	23	3	3	3	0.905431	0.350257	0.560293	0.987061	0.740764	0.85337
GGB34228 SGB72916	-0.0431903	-0.162498	-0.0375391	0.103156	0.103156	0.103156	23	23	23	4	4	4	0.681783	0.137473	0.721354	0.918625	0.569003	0.932646
GGB3537 SGB4727	1.09418	0.50026	0.574057	0.902229	0.902229	0.902229	23	23	23	4	4	4	0.240088	0.585725	0.532194	0.657631	0.867323	0.845131
GGB3571 SGB4778	0.715589	0.2537	1.41938	0.661786	0.661786	0.661786	23	23	23	4	4	4	0.297373	0.707066	0.0495161	0.705348	0.923811	0.413281
GGB3817 SGB5182	-0.128562	0.0952195	-0.206338	0.204727	0.204727	0.204727	23	23	23	4	4	4	0.540079	0.64897	0.330529	0.845131	0.912243	0.736516
GGB38171.s.GGB38171 SGB72433	-0.0352419	-0.201909	0.0655273	0.174335	0.174335	0.174335	23	23	23	3	3	3	0.842664	0.265889	0.712564	0.968435	0.676924	0.923811
GGB45432 SGB63101	0.55896	1.22472	1.10606	0.885789	0.885789	0.885789	23	23	23	6	6	6	0.535539	0.182815	0.226952	0.845131	0.606616	0.644682
GGB51959 SGB72479	-0.0243677	1.86187	2.3014	1.13355	1.13355	1.13355	23	23	23	7	7	7	0.983152	0.122717	0.0617489	1	0.569003	0.460129
GGB6566 SGB9275	-0.239089	-0.0659831	0.149873	0.249375	0.249375	0.249375	23	23	23	4	4	4	0.353856	0.795156	0.557395	0.743097	0.941165	0.852703
GGB6612 SGB9346	0.219021	0.434777	0.504603	0.316102	0.316102	0.316102	23	23	23	3	3	3	0.499529	0.190247	0.132361	0.835773	0.606681	0.569003
GGB9581 SGB14999	0.758329	1.02917	0.745608	0.562442	0.562442	0.562442	23	23	23	10	10	10	0.19882	0.0884865	0.20602	0.612365	0.530843	0.614207
GGB9581 SGB79823	-0.0427302	-0.118334	0.267508	0.260957	0.260957	0.260957	23	23	23	4	4	4	0.872253	0.657107	0.322557	0.979733	0.914408	0.727912
GGB9615 SGB15053	-0.389149	-0.014046	-0.53826	0.467306	0.467306	0.467306	23	23	23	7	7	7	0.418823	0.976441	0.268482	0.784245	1	0.676924
GGB9619 SGB15067	-2.93855	-2.59624	-1.97149	1.38306	1.38306	1.38306	23	23	23	19	19	19	0.0508048	0.0802619	0.174686	0.413281	0.519827	0.606616
GGB9621 SGB15073	-0.332625	1.88427	2.15167	1.2007	1.2007	1.2007	23	23	23	13	13	13	0.785774	0.138704	0.0945739	0.941165	0.569003	0.530843
GGB9623 SGB15076	-0.367149	-0.335067	-0.791373	0.448452	0.448452	0.448452	23	23	23	4	4	4	0.426564	0.46723	0.099237	0.786193	0.819059	0.530843
GGB9632 SGB15089	-0.406539	-0.0379909	0.116414	0.736431	0.736431	0.736431	23	23	23	15	15	15	0.589593	0.959583	0.876644	0.870813	0.998485	0.979733
GGB9633 SGB15090	-0.135543	-0.0917861	-0.250603	0.144548	0.144548	0.144548	23	23	23	4	4	4	0.364242	0.535644	0.104856	0.749172	0.845131	0.530843
GGB9633 SGB15091	-0.0672823	0.287068	-0.729642	0.525002	0.525002	0.525002	23	23	23	7	7	7	0.899844	0.593108	0.186248	0.987061	0.870813	0.606616
GGB9634 SGB15093	0.3399	-0.158176	-1.65012	1.16572	1.16572	1.16572	23	23	23	8	8	8	0.774853	0.893984	0.178613	0.941165	0.987061	0.606616
GGB9635 SGB15106	0.0786931	1.44611	-0.0934179	0.828034	0.828034	0.828034	23	23	23	5	5	5	0.9256	0.102087	0.911737	0.993836	0.530843	0.989021
GGB9644 SGB15121	-0.269589	-0.329513	-0.329536	0.135091	0.135091	0.135091	23	23	23	8	8	8	0.0657782	0.0286067	0.0285973	0.466346	0.359531	0.359531
GGB9730 SGB15291	1.08354	0.612061	0.181007	0.673176	0.673176	0.673176	23	23	23	6	6	6	0.1297	0.378557	0.791923	0.569003	0.750673	0.941165
GGB9758 SGB15368	-0.324807	-0.739027	-1.11898	0.618345	0.618345	0.618345	23	23	23	13	13	13	0.607542	0.251725	0.0917011	0.882656	0.665823	0.530843
Gordonibacter pamelaeae	0.413344	0.0735885	3.00392	0.812316	0.812316	0.812316	23	23	23	9	9	9	0.618726	0.929092	0.00235959	0.889579	0.993836	0.111649
Hafnia alvei	-0.398534	-0.0339057	0.166836	0.367659	0.367659	0.367659	23	23	23	4	4	4	0.296567	0.927821	0.656895	0.705348	0.993836	0.914408
Holdemania filiformis	1.41139	0.720113	0.795595	0.595536	0.595536	0.595536	23	23	23	5	5	5	0.0324507	0.246318	0.202565	0.362748	0.662433	0.614207
Hungatella hathewayi	0.435524	-0.100101	3.2035	1.32831	1.32831	1.32831	23	23	23	11	11	11	0.747802	0.940983	0.0300063	0.941165	0.995574	0.359531
Intestinibacillus massiliensis	0.298534	-0.213697	2.04723	1.05225	1.05225	1.05225	23	23	23	5	5	5	0.780821	0.842015	0.0722441	0.941165	0.968435	0.500652
Intestinibacillus sp Marseille P6563	0.920884	-0.0893588	1.48969	1.13942	1.13942	1.13942	23	23	23	3	3	3	0.432124	0.93857	0.211567	0.790137	0.995574	0.616033
Intestinimonas butyriciproducens	0.244595	0.367588	0.9019	0.652096	0.652096	0.652096	23	23	23	7	7	7	0.713188	0.581832	0.1882	0.923811	0.863404	0.606616
Intestinimonas gabonensis	0.94171	0.838544	1.13503	0.622121	0.622121	0.622121	23	23	23	6	6	6	0.152045	0.198816	0.0891999	0.582137	0.612365	0.530843
Intestinimonas massiliensis	0.224046	-0.644412	0.420792	0.620593	0.620593	0.620593	23	23	23	7	7	7	0.723393	0.316432	0.508627	0.932743	0.726118	0.839898
Klebsiella pneumoniae	0.103872	-0.448527	0.663644	0.709933	0.709933	0.709933	23	23	23	3	3	3	0.88579	0.537847	0.365956	0.981804	0.845131	0.749172
Lachnospira eligens	-0.0170138	-0.0580659	-0.734696	0.515525	0.515525	0.515525	23	23	23	5	5	5	0.974148	0.911954	0.176504	1	0.989021	0.606616
Lachnospiraceae bacterium	0.0981243	0.504291	-0.165511	0.55929	0.55929	0.55929	23	23	23	20	20	20	0.863225	0.382377	0.771596	0.978453	0.750673	0.941165
Lachnospiraceae bacterium NSJ 29	2.00893	3.37907	1.09153	0.974457	0.974457	0.974457	23	23	23	12	12	12	0.0531978	0.00257776	0.276612	0.423748	0.111649	0.678445
Lacrimispora amygdalina	-1.62007	-2.74685	-0.689065	1.14389	1.14389	1.14389	23	23	23	21	21	21	0.17831	0.0306094	0.556439	0.606616	0.359531	0.852703
Lacrimispora saccharolytica	-0.290905	-0.268909	-0.248693	0.377843	0.377843	0.377843	23	23	23	10	10	10	0.454141	0.488336	0.521086	0.806974	0.827932	0.845131
Lacticaseibacillus paracasei	0.21227	0.322708	-0.156574	0.329758	0.329758	0.329758	23	23	23	3	3	3	0.529972	0.344069	0.642104	0.845131	0.740764	0.909094
Lawsonibacter sp NSJ 52	0.0352259	-0.147563	0.166672	0.201043	0.201043	0.201043	23	23	23	3	3	3	0.863431	0.475126	0.42106	0.978453	0.820848	0.784245
Massilimaliae massiliensis	0.780216	3.6657	-5.21065e-15	1.11265	1.11265	1.11265	23	23	23	6	6	6	0.491663	0.00381166	1	0.831002	0.15479	1
Massilioclostridium coli	0.0411521	1.64372	1.27191	0.750329	0.750329	0.750329	23	23	23	6	6	6	0.957004	0.0451296	0.111241	0.997299	0.413281	0.542387
Mediterraneibacter butyricigenes	1.43848	1.29975	-0.32535	1.12871	1.12871	1.12871	23	23	23	7	7	7	0.223735	0.269245	0.777477	0.640695	0.676924	0.941165
Merdimonas faecis	1.00624	0.500365	-0.0051785	0.792106	0.792106	0.792106	23	23	23	3	3	3	0.223421	0.537151	0.99487	0.640695	0.845131	1
Methanobrevibacter smithii	-0.54097	-0.54097	-0.374304	0.221341	0.221341	0.221341	23	23	23	3	3	3	0.0276546	0.0276546	0.111921	0.359531	0.359531	0.542387
Neobittarella massiliensis	0.506051	0.511594	0.0331674	0.375008	0.375008	0.375008	23	23	23	3	3	3	0.197915	0.193325	0.930735	0.612365	0.611754	0.993836
Odoribacter splanchnicus	-1.67838	-1.11703	-3.51438	0.895308	0.895308	0.895308	23	23	23	13	13	13	0.0816494	0.232428	0.00149725	0.523917	0.651669	0.0982306
Oscillibacter sp ER4	-0.917243	-0.460619	-2.49705	0.890876	0.890876	0.890876	23	23	23	18	18	18	0.320272	0.613018	0.0138534	0.727912	0.883205	0.274297
Oscillibacter sp NSJ 62	-0.166893	0.179882	0.104345	0.232972	0.232972	0.232972	23	23	23	3	3	3	0.485356	0.452676	0.660979	0.826418	0.806974	0.915541
Parabacteroides acidifaciens	-0.389874	0.275413	-0.182799	0.435656	0.435656	0.435656	23	23	23	4	4	4	0.385809	0.537354	0.681085	0.75352	0.845131	0.918625
Parabacteroides distasonis	-0.966907	-0.5497	-1.30022	0.237291	0.237291	0.237291	23	23	23	23	23	23	0.0011325	0.0361615	8.05963e-05	0.0954755	0.385868	0.0186178
Parabacteroides johnsonii	-0.161101	-0.165218	-0.603501	0.380422	0.380422	0.380422	23	23	23	11	11	11	0.678379	0.670687	0.134972	0.918625	0.916738	0.569003
Parabacteroides merdae	-0.820716	-0.521642	-0.705696	0.238931	0.238931	0.238931	23	23	23	16	16	16	0.00402052	0.0465289	0.010467	0.15479	0.413281	0.237635
Paraprevotella clara	0.121342	0.281831	-0.278159	0.367617	0.367617	0.367617	23	23	23	3	3	3	0.746267	0.456125	0.461896	0.941165	0.808426	0.816566
Parasutterella excrementihominis	-0.174233	0.0713994	0.0434911	0.170751	0.170751	0.170751	23	23	23	3	3	3	0.324614	0.682094	0.802603	0.728019	0.918625	0.941165
Peptococcaceae bacterium	-0.222391	0.318467	-0.0557247	0.350473	0.350473	0.350473	23	23	23	3	3	3	0.535701	0.378514	0.875884	0.845131	0.750673	0.979733
Phascolarctobacterium faecium	0.0946963	-0.0244629	0.657347	0.36334	0.36334	0.36334	23	23	23	13	13	13	0.798171	0.947272	0.0919226	0.941165	0.997299	0.530843
Phascolarctobacterium succinatutens	0.371069	-0.160365	-0.146359	0.384467	0.384467	0.384467	23	23	23	4	4	4	0.350607	0.682831	0.709071	0.740764	0.918625	0.923811
Phocaeicola coprocola	-0.107371	-0.0654162	-0.274038	0.167305	0.167305	0.167305	23	23	23	3	3	3	0.531244	0.7016	0.123388	0.845131	0.923811	0.569003
Phocaeicola coprophilus	-0.219777	0.174904	-0.386443	0.373937	0.373937	0.373937	23	23	23	3	3	3	0.565866	0.647015	0.318541	0.854856	0.91192	0.727912
Phocaeicola dorei	-0.428038	-0.607391	-0.259104	0.198358	0.198358	0.198358	23	23	23	15	15	15	0.0487772	0.00843785	0.212507	0.413281	0.220944	0.61618
Phocaeicola massiliensis	-0.973636	-1.6248	-0.81304	0.880205	0.880205	0.880205	23	23	23	18	18	18	0.287249	0.0860826	0.371243	0.693602	0.530843	0.750673
Phocaeicola plebeius	0.573127	0.222738	-0.465702	0.591788	0.591788	0.591788	23	23	23	5	5	5	0.34881	0.712126	0.444087	0.740764	0.923811	0.801438
Phocaeicola vulgatus	-1.00534	-1.01695	-0.977399	0.322336	0.322336	0.322336	23	23	23	23	23	23	0.00751361	0.00699373	0.00892704	0.220944	0.220944	0.220944
Prevotella marseillensis	0.580721	0.735948	-0.226314	0.531048	0.531048	0.531048	23	23	23	6	6	6	0.292669	0.187535	0.676486	0.701797	0.606616	0.918625
Raoultella ornithinolytica	-0.132017	0.0121456	0.829035	0.455898	0.455898	0.455898	23	23	23	7	7	7	0.776366	0.97912	0.0903474	0.941165	1	0.530843
Rhodobacteraceae unclassified SGB53807	-0.0193593	-0.176611	0.318573	0.322713	0.322713	0.322713	23	23	23	3	3	3	0.95302	0.592895	0.340474	0.997299	0.870813	0.740764
Roseburia faecis	-0.740952	-0.654919	-1.06725	0.813063	0.813063	0.813063	23	23	23	11	11	11	0.377715	0.43414	0.210637	0.750673	0.791734	0.616033
Ruminococcaceae bacterium	-0.546019	-0.542807	-0.466377	0.313168	0.313168	0.313168	23	23	23	6	6	6	0.103094	0.10495	0.158554	0.530843	0.530843	0.595441
Ruminococcaceae unclassified SGB15234	0.556223	-0.120057	-0.286724	0.403342	0.403342	0.403342	23	23	23	4	4	4	0.189142	0.77026	0.488635	0.606681	0.941165	0.827932
Ruminococcaceae unclassified SGB15260	-0.127128	-0.0544745	-0.293795	0.20365	0.20365	0.20365	23	23	23	3	3	3	0.542786	0.793101	0.171733	0.847186	0.941165	0.606616
Ruminococcus bicirculans	0.035383	-0.0537917	-1.29759	0.970632	0.970632	0.970632	23	23	23	4	4	4	0.971445	0.956603	0.203003	1	0.997299	0.614207
Ruminococcus bromii	-0.614533	-0.149652	-1.24655	0.478723	0.478723	0.478723	23	23	23	9	9	9	0.220092	0.759187	0.0208203	0.635516	0.941165	0.32792
Ruminococcus sp NSJ 71	-0.172138	-0.22056	-1.07058	0.537286	0.537286	0.537286	23	23	23	7	7	7	0.753356	0.687578	0.0659479	0.941165	0.919867	0.466346
Ruminococcus torques	-0.0353458	0.464284	-2.9209	0.757198	0.757198	0.757198	23	23	23	12	12	12	0.963419	0.549469	0.00170096	0.999725	0.84996	0.0982306
Ruthenibacterium lactatiformans	-0.202848	-0.741873	1.33986	1.35551	1.35551	1.35551	23	23	23	17	17	17	0.883119	0.592555	0.339252	0.980772	0.870813	0.740764
Sellimonas intestinalis	0.505074	-0.00554384	0.33035	0.314356	0.314356	0.314356	23	23	23	3	3	3	0.129604	0.986169	0.310459	0.569003	1	0.717159
Senegalimassilia anaerobia	-0.265695	-0.10601	-0.289639	0.163685	0.163685	0.163685	23	23	23	12	12	12	0.12683	0.527688	0.0985712	0.569003	0.845131	0.530843
Slackia isoflavoniconvertens	0.0620302	-0.0265427	0.0894974	0.0988095	0.0988095	0.0988095	23	23	23	7	7	7	0.54025	0.792134	0.38038	0.845131	0.941165	0.750673
Slackia piriformis	0.154764	0.226604	0.206981	0.13455	0.13455	0.13455	23	23	23	4	4	4	0.269267	0.114247	0.146204	0.676924	0.546021	0.578289
Streptococcus anginosus	0.225991	0.0650757	-0.204808	0.277418	0.277418	0.277418	23	23	23	3	3	3	0.429015	0.817955	0.472626	0.788614	0.947898	0.820848
Streptococcus salivarius	1.31225	1.41035	-0.0331575	0.896735	0.896735	0.896735	23	23	23	5	5	5	0.164922	0.137554	0.971014	0.59975	0.569003	1
Sutterella parvirubra	0.14653	0.148199	0.156032	0.096504	0.096504	0.096504	23	23	23	4	4	4	0.151138	0.146868	0.128178	0.581879	0.578289	0.569003
Sutterella wadsworthensis	-0.121442	0.0333379	-0.0635539	0.210667	0.210667	0.210667	23	23	23	12	12	12	0.573446	0.876518	0.767327	0.860168	0.979733	0.941165
Veillonella atypica	0.266902	0.219393	-0.223494	0.370017	0.370017	0.370017	23	23	23	7	7	7	0.48256	0.562667	0.55548	0.82368	0.854856	0.852703
Veillonella dispar	0.293422	0.273262	0.239399	0.176222	0.176222	0.176222	23	23	23	4	4	4	0.118036	0.143214	0.19572	0.556457	0.573684	0.612365
Veillonella parvula	0.663128	0.337439	0.127749	0.370614	0.370614	0.370614	23	23	23	12	12	12	0.0951839	0.377951	0.735438	0.530843	0.750673	0.936873
Veillonella rogosae	-0.211771	0.146201	-0.045104	0.227569	0.227569	0.227569	23	23	23	3	3	3	0.367559	0.530777	0.845687	0.749172	0.845131	0.969167

## Sheet: Pathway
	Column Labels
	Sum of coef			Sum of stderr			Sum of N			Sum of N.not.0			Sum of pval			Sum of qval
MetaCyc Pathway	Baizhu	Daqingye	Hehuan	Baizhu	Daqingye	Hehuan	Baizhu	Daqingye	Hehuan	Baizhu	Daqingye	Hehuan	Baizhu	Daqingye	Hehuan	Baizhu	Daqingye	Hehuan
AEROBACTINSYN.PWY..aerobactin.biosynthesis	0.0253615	-0.125587	0.291933	0.183832	0.183832	0.183832	23	23	23	7	7	7	0.892238	0.505662	0.13462	0.958444	0.775891	0.421356
ALLANTOINDEG.PWY..superpathway.of.allantoin.degradation.in.yeast	1.12953	0.894817	0.344599	0.572901	0.572901	0.572901	23	23	23	16	16	16	0.0686495	0.140519	0.557077	0.292701	0.429842	0.802868
ANAEROFRUCAT.PWY..homolactic.fermentation	0.0725514	0.046812	0.0214306	0.0565336	0.0565336	0.0565336	23	23	23	23	23	23	0.219695	0.421194	0.710176	0.536632	0.709984	0.881372
ANAGLYCOLYSIS.PWY..glycolysis.III..from.glucose.	0.0893214	0.0149039	-0.0459323	0.0650036	0.0650036	0.0650036	23	23	23	23	23	23	0.190526	0.821894	0.49114	0.498329	0.926864	0.767214
ARG.POLYAMINE.SYN..superpathway.of.arginine.and.polyamine.biosynthesis	0.117791	-0.0547367	0.411049	0.103817	0.103817	0.103817	23	23	23	23	23	23	0.275512	0.606244	0.0014136	0.586012	0.828228	0.0516153
ARGDEG.PWY..superpathway.of.L.arginine..putrescine..and.4.aminobutanoate.degradation	0.35492	0.147661	1.17169	0.383082	0.383082	0.383082	23	23	23	14	14	14	0.369798	0.705659	0.00845426	0.669183	0.880362	0.0965648
ARGININE.SYN4.PWY..L.ornithine.biosynthesis.II	-0.186218	-0.291385	0.100973	0.14929	0.14929	0.14929	23	23	23	23	23	23	0.232324	0.0708445	0.509618	0.55517	0.293155	0.775891
ARGSYN.PWY..L.arginine.biosynthesis.I..via.L.ornithine.	0.321353	0.243435	0.288041	0.0960903	0.0960903	0.0960903	23	23	23	23	23	23	0.00470008	0.0235867	0.00941757	0.0731065	0.170729	0.100213
ARGSYNBSUB.PWY..L.arginine.biosynthesis.II..acetyl.cycle.	0.277106	0.191634	0.241004	0.0902834	0.0902834	0.0902834	23	23	23	23	23	23	0.00801908	0.051388	0.0178515	0.0961337	0.244775	0.146218
ARO.PWY..chorismate.biosynthesis.I	0.0916175	0.0620364	-0.0508001	0.0762259	0.0762259	0.0762259	23	23	23	23	23	23	0.248851	0.429027	0.515699	0.567075	0.715797	0.779181
ASPASN.PWY..superpathway.of.L.aspartate.and.L.asparagine.biosynthesis	-0.199502	-0.18741	0.0936867	0.115359	0.115359	0.115359	23	23	23	23	23	23	0.105296	0.126123	0.430053	0.362136	0.404857	0.715797
AST.PWY..L.arginine.degradation.II..AST.pathway.	-0.211991	-0.131048	0.861051	0.249913	0.249913	0.249913	23	23	23	23	23	23	0.41034	0.608093	0.00385986	0.705625	0.828311	0.0686504
BIOTIN.BIOSYNTHESIS.PWY..biotin.biosynthesis.I	-0.259864	-0.213672	0.129933	0.109266	0.109266	0.109266	23	23	23	23	23	23	0.0317687	0.0702539	0.253664	0.191073	0.293155	0.568007
BRANCHED.CHAIN.AA.SYN.PWY..superpathway.of.branched.chain.amino.acid.biosynthesis	0.301226	0.112075	0.122554	0.0890798	0.0890798	0.0890798	23	23	23	23	23	23	0.00414826	0.227717	0.189237	0.0727407	0.549275	0.497047
CALVIN.PWY..Calvin.Benson.Bassham.cycle	0.123585	0.00890387	0.183535	0.0674036	0.0674036	0.0674036	23	23	23	23	23	23	0.0879551	0.896777	0.0164346	0.331831	0.960832	0.140144
CARNMET.PWY..L.carnitine.degradation.I	0.193931	-0.0844789	0.907311	0.190884	0.190884	0.190884	23	23	23	23	23	23	0.326805	0.664809	0.000304725	0.635738	0.862045	0.0390455
CATECHOL.ORTHO.CLEAVAGE.PWY..catechol.degradation.to..beta..ketoadipate	0.174398	0.467059	0.609976	0.511131	0.511131	0.511131	23	23	23	3	3	3	0.73782	0.375696	0.251772	0.891373	0.672563	0.567855
CENTFERM.PWY..pyruvate.fermentation.to.butanoate	0.505125	0.601805	0.019899	0.527807	0.527807	0.527807	23	23	23	21	21	21	0.354668	0.273192	0.970454	0.665118	0.586012	0.98872
CHLOROPHYLL.SYN..3.8.divinyl.chlorophyllide.a.biosynthesis.I..aerobic..light.dependent.	0.0158259	0.173525	-0.189424	0.321827	0.321827	0.321827	23	23	23	3	3	3	0.96144	0.597815	0.565054	0.9837	0.824494	0.806759
CITRULBIO.PWY..L.citrulline.biosynthesis	-0.00363599	-0.137101	0.328081	0.121363	0.121363	0.121363	23	23	23	23	23	23	0.976519	0.277444	0.0170469	0.991797	0.587446	0.141489
COA.PWY..coenzyme.A.biosynthesis.I..prokaryotic.	0.124142	0.0497586	-0.0659817	0.106737	0.106737	0.106737	23	23	23	23	23	23	0.264025	0.648176	0.546276	0.576686	0.853044	0.796386
COA.PWY.1..superpathway.of.coenzyme.A.biosynthesis.III..mammals.	0.135072	0.0699703	-0.078367	0.103364	0.103364	0.103364	23	23	23	23	23	23	0.212075	0.509336	0.460759	0.524918	0.775891	0.741144
COBALSYN.PWY..superpathway.of.adenosylcobalamin.salvage.from.cobinamide.I	-0.409422	-0.510668	-0.0193769	0.224076	0.224076	0.224076	23	23	23	23	23	23	0.0834273	0.0343992	0.931994	0.323573	0.198022	0.971803
COLANSYN.PWY..colanic.acid.building.blocks.biosynthesis	-0.203416	-0.149491	0.0623972	0.107973	0.107973	0.107973	23	23	23	23	23	23	0.0801192	0.187476	0.572345	0.31566	0.494641	0.811928
COMPLETE.ARO.PWY..superpathway.of.aromatic.amino.acid.biosynthesis	0.0829581	-0.00557702	0.000709631	0.115186	0.115186	0.115186	23	23	23	23	23	23	0.482816	0.962042	0.995168	0.76443	0.9837	0.998933
CRNFORCAT.PWY..creatinine.degradation.I	0.49559	-0.0599836	0.114165	0.414404	0.414404	0.414404	23	23	23	6	6	6	0.251438	0.886958	0.786931	0.567855	0.95773	0.908839
DAPLYSINESYN.PWY..L.lysine.biosynthesis.I	0.350337	0.25965	0.21323	0.0684453	0.0684453	0.0684453	23	23	23	23	23	23	0.000142359	0.00188185	0.00737247	0.0354474	0.0516153	0.0899875
DARABCATK12.PWY..D.arabinose.degradation.I	0.0569143	0.105412	0.767949	0.330142	0.330142	0.330142	23	23	23	23	23	23	0.865556	0.754144	0.0352753	0.95028	0.89667	0.198723
DENOVOPURINE2.PWY..superpathway.of.purine.nucleotides.de.novo.biosynthesis.II	0.103217	-0.028545	0.0841644	0.269084	0.269084	0.269084	23	23	23	21	21	21	0.707014	0.917014	0.759032	0.880753	0.967029	0.897431
DTDPRHAMSYN.PWY..dTDP..beta..L.rhamnose.biosynthesis	0.0605934	0.0548405	-0.301631	0.145552	0.145552	0.145552	23	23	23	23	23	23	0.683438	0.711932	0.0569819	0.871804	0.881372	0.258914
ECASYN.PWY..enterobacterial.common.antigen.biosynthesis	0.0845781	-0.137159	0.701447	0.296728	0.296728	0.296728	23	23	23	21	21	21	0.779747	0.65094	0.0329053	0.90503	0.854874	0.196015
FAO.PWY..fatty.acid..beta..oxidation.I..generic.	0.0686764	-0.106416	0.868302	0.197638	0.197638	0.197638	23	23	23	23	23	23	0.733357	0.598669	0.000602375	0.891373	0.824494	0.0416643
FASYN.ELONG.PWY..fatty.acid.elongation....saturated	-0.257359	-0.0862361	0.144549	0.107954	0.107954	0.107954	23	23	23	23	23	23	0.0312842	0.437283	0.201191	0.191073	0.722039	0.513688
FASYN.INITIAL.PWY..superpathway.of.fatty.acid.biosynthesis.initiation..E..coli.	0.515096	1.26989	-0.393207	0.446896	0.446896	0.446896	23	23	23	17	17	17	0.268298	0.0130236	0.393729	0.582951	0.120372	0.689441
FERMENTATION.PWY..mixed.acid.fermentation	0.0707231	-0.0530896	0.280879	0.124347	0.124347	0.124347	23	23	23	23	23	23	0.578436	0.675842	0.0401868	0.814768	0.866984	0.212002
FOLSYN.PWY..superpathway.of.tetrahydrofolate.biosynthesis.and.salvage	0.173465	0.234651	0.682898	0.146384	0.146384	0.146384	23	23	23	23	23	23	0.255699	0.131202	0.000362257	0.570149	0.413352	0.0390455
FUC.RHAMCAT.PWY..superpathway.of.fucose.and.rhamnose.degradation	0.0976035	0.0419674	0.517856	0.154078	0.154078	0.154078	23	23	23	23	23	23	0.536494	0.789251	0.00457873	0.791724	0.910674	0.0731065
FUCCAT.PWY..fucose.degradation	0.19805	0.0867667	0.695692	0.194696	0.194696	0.194696	23	23	23	23	23	23	0.326191	0.662618	0.00302813	0.635738	0.861127	0.0612668
GALACT.GLUCUROCAT.PWY..superpathway.of.hexuronide.and.hexuronate.degradation	-0.201985	0.0108698	0.0048142	0.167904	0.167904	0.167904	23	23	23	23	23	23	0.249148	0.949308	0.977535	0.567075	0.983268	0.991797
GALACTARDEG.PWY..D.galactarate.degradation.I	0.0137755	-0.0414682	0.999739	0.299421	0.299421	0.299421	23	23	23	23	23	23	0.963947	0.891801	0.00480776	0.9837	0.958444	0.0731065
GALACTITOLCAT.PWY..galactitol.degradation	0.102517	-0.0775727	0.439461	0.199099	0.199099	0.199099	23	23	23	19	19	19	0.614631	0.702666	0.0444445	0.830853	0.880362	0.226776
GALACTUROCAT.PWY..D.galacturonate.degradation.I	-0.207915	-0.0949031	0.182543	0.198988	0.198988	0.198988	23	23	23	23	23	23	0.314073	0.640889	0.374734	0.623639	0.847935	0.672563
GLCMANNANAUT.PWY..superpathway.of.N.acetylglucosamine..N.acetylmannosamine.and.N.acetylneuraminate.degradation	0.155829	0.0375668	0.572942	0.160853	0.160853	0.160853	23	23	23	23	23	23	0.349013	0.818699	0.00310216	0.660366	0.924317	0.0613046
GLUCARDEG.PWY..D.glucarate.degradation.I	0.23336	0.166977	0.998453	0.247055	0.247055	0.247055	23	23	23	23	23	23	0.360848	0.510101	0.00120622	0.665118	0.775891	0.0516153
GLUCARGALACTSUPER.PWY..superpathway.of.D.glucarate.and.D.galactarate.degradation	0.0137755	-0.0414682	0.999739	0.299421	0.299421	0.299421	23	23	23	23	23	23	0.963947	0.891801	0.00480776	0.9837	0.958444	0.0731065
GLUCONEO.PWY..gluconeogenesis.I	-0.0686385	-0.107095	0.0503297	0.0756767	0.0756767	0.0756767	23	23	23	23	23	23	0.379333	0.178277	0.516519	0.674671	0.485182	0.779475
GLUCOSE1PMETAB.PWY..glucose.and.glucose.1.phosphate.degradation	0.177408	0.166242	0.11234	0.0806573	0.0806573	0.0806573	23	23	23	23	23	23	0.0451192	0.0583544	0.185377	0.227837	0.260398	0.493151
GLUCUROCAT.PWY..superpathway.of..beta..D.glucuronosides.degradation	-0.3072	-0.185576	0.0843714	0.194231	0.194231	0.194231	23	23	23	23	23	23	0.136363	0.355784	0.670718	0.424346	0.665118	0.865539
GLUDEG.I.PWY..GABA.shunt	-0.436903	-0.52698	-0.745232	0.255231	0.255231	0.255231	23	23	23	23	23	23	0.108637	0.057676	0.0110412	0.368537	0.260398	0.107393
GLUTORN.PWY..L.ornithine.biosynthesis.I	0.237568	0.227137	0.273173	0.145731	0.145731	0.145731	23	23	23	23	23	23	0.125494	0.14155	0.0820192	0.404857	0.431934	0.320106
GLYCOCAT.PWY..glycogen.degradation.I	0.289168	0.272902	0.549936	0.162013	0.162013	0.162013	23	23	23	23	23	23	0.0957192	0.114001	0.00429951	0.350572	0.383599	0.0731065
GLYCOGENSYNTH.PWY..glycogen.biosynthesis.I..from.ADP.D.Glucose.	0.18758	0.127538	0.0996109	0.0833124	0.0833124	0.0833124	23	23	23	23	23	23	0.0404882	0.147526	0.251202	0.212691	0.445802	0.567855
GLYCOL.GLYOXDEG.PWY..superpathway.of.glycol.metabolism.and.degradation	-0.0718156	-0.0426831	0.580933	0.270909	0.270909	0.270909	23	23	23	23	23	23	0.794747	0.877025	0.0497663	0.914473	0.953761	0.240151
GLYCOLYSIS..glycolysis.I..from.glucose.6.phosphate.	0.0146688	-0.0511065	-0.0560464	0.0612529	0.0612529	0.0612529	23	23	23	23	23	23	0.81414	0.417834	0.375397	0.923625	0.70912	0.672563
GLYCOLYSIS.E.D..superpathway.of.glycolysis.and.the.Entner.Doudoroff.pathway	0.00227047	-0.0299765	0.229321	0.116818	0.116818	0.116818	23	23	23	23	23	23	0.984764	0.801167	0.0695635	0.994079	0.919818	0.293155
GLYCOLYSIS.TCA.GLYOX.BYPASS..superpathway.of.glycolysis..pyruvate.dehydrogenase..TCA..and.glyoxylate.bypass	-0.254748	-0.320725	0.466202	0.409808	0.409808	0.409808	23	23	23	22	22	22	0.544108	0.446795	0.274247	0.795088	0.73	0.586012
GLYOXYLATE.BYPASS..glyoxylate.cycle	-0.00239441	-0.174278	0.531033	0.139234	0.139234	0.139234	23	23	23	23	23	23	0.986521	0.231113	0.00188535	0.994509	0.553555	0.0516153
GOLPDLCAT.PWY..superpathway.of.glycerol.degradation.to.1.3.propanediol	-0.677065	-0.189091	0.315843	0.553699	0.553699	0.553699	23	23	23	21	21	21	0.241287	0.737718	0.577295	0.562474	0.891373	0.814768
HCAMHPDEG.PWY..3.phenylpropanoate.and.3..3.hydroxyphenyl.propanoate.degradation.to.2.hydroxypentadienoate	-0.362749	-0.362599	0.54536	0.38531	0.38531	0.38531	23	23	23	17	17	17	0.362424	0.362617	0.178797	0.665118	0.665118	0.485182
HEME.BIOSYNTHESIS.II..heme.b.biosynthesis.I..aerobic.	0.0576154	-0.0255127	0.809806	0.239932	0.239932	0.239932	23	23	23	23	23	23	0.813693	0.91682	0.00450653	0.923625	0.967029	0.0731065
HEME.BIOSYNTHESIS.II.1..heme.b.biosynthesis.V..aerobic.	0.0340424	-0.0608205	0.791202	0.242285	0.242285	0.242285	23	23	23	23	23	23	0.890251	0.805419	0.00559947	0.958444	0.921032	0.0760413
HEMESYN2.PWY..heme.b.biosynthesis.II..oxygen.independent.	-0.0234735	-0.0578323	0.827197	0.213316	0.213316	0.213316	23	23	23	23	23	23	0.913925	0.790228	0.00164858	0.967029	0.910958	0.0516153
HEXITOLDEGSUPER.PWY..superpathway.of.hexitol.degradation..bacteria.	0.0668747	-0.191285	0.300364	0.127231	0.127231	0.127231	23	23	23	19	19	19	0.607368	0.15491	0.0332469	0.828228	0.453794	0.197107
HISDEG.PWY..L.histidine.degradation.I	-0.727679	-0.487865	-0.582175	0.293646	0.293646	0.293646	23	23	23	23	23	23	0.0264654	0.1187	0.0672522	0.183875	0.390957	0.28972
HISTSYN.PWY..L.histidine.biosynthesis	0.101907	-0.00712393	-0.175955	0.0791916	0.0791916	0.0791916	23	23	23	23	23	23	0.218835	0.929583	0.0431236	0.536632	0.970916	0.220942
HOMOSER.METSYN.PWY..L.methionine.biosynthesis.I	0.321705	0.0678834	0.90727	0.239148	0.239148	0.239148	23	23	23	23	23	23	0.199613	0.780612	0.00192443	0.513467	0.90503	0.0516153
HSERMETANA.PWY..L.methionine.biosynthesis.III	0.267947	0.268106	-0.268882	0.151819	0.151819	0.151819	23	23	23	23	23	23	0.0990803	0.0988988	0.0980161	0.352443	0.352443	0.351672
ILEUSYN.PWY..L.isoleucine.biosynthesis.I..from.threonine.	0.31093	0.104139	0.172245	0.0951489	0.0951489	0.0951489	23	23	23	23	23	23	0.00527194	0.291247	0.0906133	0.0754433	0.598446	0.33878
KDO.NAGLIPASYN.PWY..superpathway.of..Kdo.2.lipid.A.biosynthesis	-0.212561	-0.412552	0.438423	0.189623	0.189623	0.189623	23	23	23	23	23	23	0.281066	0.0471068	0.0364156	0.589103	0.233011	0.201804
KETOGLUCONMET.PWY..ketogluconate.metabolism	-0.226788	-0.273517	0.59043	0.220836	0.220836	0.220836	23	23	23	23	23	23	0.32185	0.235865	0.0181633	0.633022	0.556421	0.1478
LACTOSECAT.PWY..lactose.and.galactose.degradation.I	-0.554128	-0.417865	-0.34651	0.284389	0.284389	0.284389	23	23	23	23	23	23	0.0715949	0.163752	0.243103	0.295151	0.466841	0.564223
LIPASYN.PWY..phospholipases	0.053566	-0.21122	0.354543	0.283308	0.283308	0.283308	23	23	23	8	8	8	0.852738	0.468227	0.231204	0.945211	0.750248	0.553555
LPSSYN.PWY..superpathway.of.lipopolysaccharide.biosynthesis	0.0425028	-0.0853883	0.0605195	0.101271	0.101271	0.101271	23	23	23	3	3	3	0.68109	0.413335	0.559667	0.870592	0.706872	0.80347
MET.SAM.PWY..superpathway.of.S.adenosyl.L.methionine.biosynthesis	0.286128	0.0758366	0.722806	0.199082	0.199082	0.199082	23	23	23	23	23	23	0.172181	0.708856	0.00264543	0.476252	0.880764	0.0562053
METH.ACETATE.PWY..methanogenesis.from.acetate	0.0436364	0.475899	-2.29299	0.841017	0.841017	0.841017	23	23	23	13	13	13	0.959337	0.580253	0.016129	0.9837	0.816017	0.139449
METHGLYUT.PWY..superpathway.of.methylglyoxal.degradation	0.31225	-0.159214	0.495731	0.361721	0.361721	0.361721	23	23	23	23	23	23	0.402417	0.666478	0.191908	0.694882	0.862339	0.500892
METSYN.PWY..superpathway.of.L.homoserine.and.L.methionine.biosynthesis	0.302064	0.0891749	0.775358	0.206655	0.206655	0.206655	23	23	23	23	23	23	0.165521	0.672549	0.00208427	0.46835	0.865539	0.0516153
NAD.BIOSYNTHESIS.II..NAD.salvage.pathway.III..to.nicotinamide.riboside.	-0.0983187	-0.358011	0.577302	0.240916	0.240916	0.240916	23	23	23	23	23	23	0.689334	0.159309	0.0309968	0.873952	0.458223	0.191045
NAGLIPASYN.PWY..lipid.IVA.biosynthesis..E..coli.	-0.28332	-0.328736	0.209513	0.121402	0.121402	0.121402	23	23	23	23	23	23	0.0348327	0.0168498	0.106116	0.198022	0.140792	0.362349
NONMEVIPP.PWY..methylerythritol.phosphate.pathway.I	0.134622	0.137354	-0.0863555	0.0714387	0.0714387	0.0714387	23	23	23	23	23	23	0.0800134	0.0746854	0.246362	0.31566	0.303332	0.567075
NONOXIPENT.PWY..pentose.phosphate.pathway..non.oxidative.branch..I	0.149817	-0.0233689	0.37554	0.11517	0.11517	0.11517	23	23	23	23	23	23	0.214164	0.842104	0.00564112	0.529035	0.940287	0.0760413
OANTIGEN.PWY..O.antigen.building.blocks.biosynthesis..E..coli.	0.261277	0.163616	-0.0959285	0.0921504	0.0921504	0.0921504	23	23	23	23	23	23	0.0130524	0.097181	0.315232	0.120372	0.350572	0.624942
ORNARGDEG.PWY..superpathway.of.L.arginine.and.L.ornithine.degradation	0.35492	0.147661	1.17169	0.383082	0.383082	0.383082	23	23	23	14	14	14	0.369798	0.705659	0.00845426	0.669183	0.880362	0.0965648
ORNDEG.PWY..superpathway.of.ornithine.degradation	-0.108402	-0.227564	0.687935	0.194131	0.194131	0.194131	23	23	23	23	23	23	0.585334	0.260536	0.00320961	0.816196	0.575833	0.0624369
P105.PWY..TCA.cycle.IV..2.oxoglutarate.decarboxylase.	-0.318422	-0.544131	0.376364	0.26222	0.26222	0.26222	23	23	23	23	23	23	0.244609	0.0567938	0.173058	0.565006	0.258914	0.476675
P108.PWY..pyruvate.fermentation.to.propanoate.I	0.191253	0.0368673	0.186366	0.588123	0.588123	0.588123	23	23	23	21	21	21	0.748589	0.950671	0.754788	0.896147	0.98336	0.89667
P122.PWY..heterolactic.fermentation	0.233255	-0.0498484	0.747325	0.515093	0.515093	0.515093	23	23	23	22	22	22	0.657566	0.924269	0.168743	0.859349	0.968851	0.473165
P124.PWY..Bifidobacterium.shunt	0.460746	0.500967	-0.726043	0.227475	0.227475	0.227475	23	23	23	23	23	23	0.0625616	0.0451269	0.00661268	0.27234	0.227837	0.0831594
P125.PWY..superpathway.of..R.R..butanediol.biosynthesis	0.261865	-0.000618575	0.173327	0.679795	0.679795	0.679795	23	23	23	9	9	9	0.705704	0.999286	0.802348	0.880362	0.999988	0.919818
P161.PWY..acetylene.degradation..anaerobic.	0.117359	0.0220981	0.656993	0.219425	0.219425	0.219425	23	23	23	23	23	23	0.601104	0.921202	0.00961772	0.826021	0.967029	0.100622
P162.PWY..L.glutamate.degradation.V..via.hydroxyglutarate.	-1.49616	-0.777441	-0.972092	0.703549	0.703549	0.703549	23	23	23	10	10	10	0.0510154	0.287096	0.187924	0.244285	0.598446	0.494641
P164.PWY..purine.nucleobases.degradation.I..anaerobic.	0.179689	0.108205	0.0455986	0.318588	0.318588	0.318588	23	23	23	23	23	23	0.5816	0.739132	0.888214	0.816017	0.891373	0.958256
P185.PWY..formaldehyde.assimilation.III..dihydroxyacetone.cycle.	0.251693	0.687066	0.712382	0.369554	0.369554	0.369554	23	23	23	15	15	15	0.506884	0.084048	0.0743348	0.775891	0.323962	0.303332
P221.PWY..octane.oxidation	0.804685	0.196802	1.54418	0.669628	0.669628	0.669628	23	23	23	19	19	19	0.249078	0.773074	0.0366327	0.567075	0.902999	0.201804
P23.PWY..reductive.TCA.cycle.I	-0.249698	-0.138224	0.971979	1.12342	1.12342	1.12342	23	23	23	20	20	20	0.827282	0.903807	0.401359	0.928734	0.96339	0.694837
P4.PWY..superpathway.of.L.lysine..L.threonine.and.L.methionine.biosynthesis.I	0.328586	0.231609	0.456854	0.117693	0.117693	0.117693	23	23	23	23	23	23	0.0140457	0.0685346	0.00156679	0.125685	0.292701	0.0516153
P41.PWY..pyruvate.fermentation.to.acetate.and..S..lactate.I	0.428584	0.369172	-0.259461	0.196127	0.196127	0.196127	23	23	23	23	23	23	0.0415994	0.0752007	0.201562	0.21528	0.303332	0.513688
P42.PWY..incomplete.reductive.TCA.cycle	-0.0615516	0.0546533	0.136795	0.168658	0.168658	0.168658	23	23	23	23	23	23	0.720508	0.750608	0.430657	0.888421	0.89667	0.715845
P441.PWY..superpathway.of.N.acetylneuraminate.degradation	0.116328	-0.0438628	0.320708	0.10862	0.10862	0.10862	23	23	23	23	23	23	0.30218	0.692405	0.0104284	0.60876	0.875674	0.105571
P461.PWY..hexitol.fermentation.to.lactate..formate..ethanol.and.acetate	0.0502815	-0.330601	0.553941	0.179667	0.179667	0.179667	23	23	23	23	23	23	0.783675	0.0870396	0.00809418	0.906762	0.331389	0.0961337
P562.PWY..myo.inositol.degradation.I	0.204851	0.424914	0.228382	0.24266	0.24266	0.24266	23	23	23	3	3	3	0.412505	0.101411	0.362297	0.706422	0.357925	0.665118
P621.PWY..nylon.6.oligomer.degradation	0.236491	0.348244	0.036546	0.242043	0.242043	0.242043	23	23	23	4	4	4	0.344996	0.17203	0.882122	0.657046	0.476252	0.954163
PANTO.PWY..phosphopantothenate.biosynthesis.I	-0.0315317	-0.187366	0.0739596	0.150964	0.150964	0.150964	23	23	23	23	23	23	0.837507	0.234604	0.631651	0.936834	0.556421	0.8403
PANTOSYN.PWY..superpathway.of.coenzyme.A.biosynthesis.I..bacteria.	-0.0435104	-0.0898312	0.00151268	0.112711	0.112711	0.112711	23	23	23	23	23	23	0.705192	0.438569	0.989479	0.880362	0.722247	0.995953
PENTOSE.P.PWY..pentose.phosphate.pathway	0.126057	0.092436	0.150961	0.0695304	0.0695304	0.0695304	23	23	23	23	23	23	0.0911504	0.204791	0.0474496	0.339767	0.51508	0.233497
PEPTIDOGLYCANSYN.PWY..peptidoglycan.biosynthesis.I..meso.diaminopimelate.containing.	0.157008	0.0897203	0.0381113	0.0725024	0.0725024	0.0725024	23	23	23	23	23	23	0.0478358	0.235976	0.607236	0.234471	0.556421	0.828228
PHOSLIPSYN.PWY..superpathway.of.phospholipid.biosynthesis.I..bacteria.	0.0369512	-0.113201	0.422769	0.114175	0.114175	0.114175	23	23	23	23	23	23	0.750933	0.338059	0.00231464	0.89667	0.650515	0.0543722
POLYAMINSYN3.PWY..superpathway.of.polyamine.biosynthesis.II	-0.135591	0.204638	1.50836	0.876411	0.876411	0.876411	23	23	23	10	10	10	0.87868	0.817874	0.101484	0.953761	0.924317	0.357925
POLYAMSYN.PWY..superpathway.of.polyamine.biosynthesis.I	0.0695485	-0.140455	0.465265	0.123875	0.123875	0.123875	23	23	23	23	23	23	0.583337	0.275826	0.00211436	0.816017	0.586012	0.0516153
POLYISOPRENSYN.PWY..polyisoprenoid.biosynthesis..E..coli.	0.147156	-0.0194135	0.614615	0.209042	0.209042	0.209042	23	23	23	23	23	23	0.492715	0.92729	0.0105147	0.768114	0.970148	0.105571
PPGPPMET.PWY..ppGpp.metabolism	-0.481005	-0.0831393	0.112027	0.338876	0.338876	0.338876	23	23	23	23	23	23	0.177317	0.809698	0.745776	0.485182	0.9223	0.895957
PROPFERM.PWY..superpathway.of.L.alanine.fermentation..Stickland.reaction.	0.474077	0.332834	0.37348	0.430211	0.430211	0.430211	23	23	23	5	5	5	0.290512	0.453011	0.401104	0.598446	0.733419	0.694837
PROTOCATECHUATE.ORTHO.CLEAVAGE.PWY..protocatechuate.degradation.II..ortho.cleavage.pathway.	-0.430699	-0.509799	0.24929	0.446043	0.446043	0.446043	23	23	23	8	8	8	0.350311	0.271862	0.584892	0.661816	0.586012	0.816196
PRPP.PWY..superpathway.of.histidine..purine..and.pyrimidine.biosynthesis	0.169513	0.0172349	0.12876	0.265898	0.265898	0.265898	23	23	23	21	21	21	0.534014	0.94923	0.635652	0.790544	0.983268	0.842797
PWY.1042..glycolysis.IV	0.0123473	-0.00232572	-0.0192422	0.0800668	0.0800668	0.0800668	23	23	23	23	23	23	0.879612	0.977231	0.813512	0.953935	0.991797	0.923625
PWY.1269..CMP.3.deoxy.D.manno.octulosonate.biosynthesis	-0.241096	-0.366181	0.35162	0.152773	0.152773	0.152773	23	23	23	23	23	23	0.136677	0.0309241	0.0370999	0.424346	0.191045	0.202679
PWY.1861..formaldehyde.assimilation.II..assimilatory.RuMP.Cycle.	0.626926	0.128554	1.63374	0.769304	0.769304	0.769304	23	23	23	21	21	21	0.428701	0.869667	0.0519191	0.715797	0.952673	0.244906
PWY.241..C4.photosynthetic.carbon.assimilation.cycle..NADP.ME.type	-0.161693	-0.0560511	-0.0208144	0.108201	0.108201	0.108201	23	23	23	23	23	23	0.156626	0.612292	0.850136	0.45455	0.829384	0.945211
PWY.2941..L.lysine.biosynthesis.II	0.171409	-0.141952	-0.124782	0.318256	0.318256	0.318256	23	23	23	21	21	21	0.598588	0.662361	0.700874	0.824494	0.861127	0.880362
PWY.2942..L.lysine.biosynthesis.III	0.205467	0.195601	0.00405704	0.0850581	0.0850581	0.0850581	23	23	23	23	23	23	0.0297202	0.0371172	0.962621	0.190975	0.202679	0.9837
PWY.3001..superpathway.of.L.isoleucine.biosynthesis.I	0.241751	0.0874958	0.163244	0.0787163	0.0787163	0.0787163	23	23	23	23	23	23	0.0062861	0.280207	0.0519318	0.0800368	0.589103	0.244906
PWY.3841..folate.transformations.II..plants.	0.136157	0.0408669	-0.0456737	0.05675	0.05675	0.05675	23	23	23	23	23	23	0.0308022	0.483218	0.434284	0.191045	0.76443	0.71804
PWY.4041...gamma..glutamyl.cycle	0.102626	-0.0337578	0.33463	0.102538	0.102538	0.102538	23	23	23	23	23	23	0.333488	0.746747	0.00550741	0.645712	0.895957	0.0760413
PWY.4984..urea.cycle	-0.433049	-0.55305	-0.784429	0.363574	0.363574	0.363574	23	23	23	22	22	22	0.252606	0.149563	0.0480457	0.568007	0.449772	0.234576
PWY.5004..superpathway.of.L.citrulline.metabolism	-1.80711	-0.717517	-1.01095	0.703803	0.703803	0.703803	23	23	23	12	12	12	0.022128	0.325004	0.172522	0.164967	0.635738	0.476252
PWY.5005..biotin.biosynthesis.II	0.890193	0.195206	0.754615	0.608022	0.608022	0.608022	23	23	23	17	17	17	0.164844	0.752824	0.234578	0.467496	0.89667	0.556421
PWY.5022..4.aminobutanoate.degradation.V	-0.330742	0.139228	0.0674821	0.382044	0.382044	0.382044	23	23	23	21	21	21	0.400552	0.720727	0.862206	0.694837	0.888421	0.95028
PWY.5030..L.histidine.degradation.III	-0.646427	-0.418049	-0.569856	0.199259	0.199259	0.199259	23	23	23	23	23	23	0.00585384	0.054455	0.0125603	0.0767161	0.252031	0.118467
PWY.5088..L.glutamate.degradation.VIII..to.propanoate.	0.537349	0.540551	0.437728	0.327705	0.327705	0.327705	23	23	23	7	7	7	0.123341	0.121305	0.202957	0.399896	0.396392	0.514627
PWY.5097..L.lysine.biosynthesis.VI	0.227464	0.185682	0.0338867	0.0822358	0.0822358	0.0822358	23	23	23	23	23	23	0.0149291	0.0400862	0.686403	0.130892	0.212002	0.873795
PWY.5100..pyruvate.fermentation.to.acetate.and.lactate.II	0.406884	0.34995	0.242822	0.0894099	0.0894099	0.0894099	23	23	23	23	23	23	0.000421642	0.00148022	0.0163887	0.0390455	0.0516153	0.140144
PWY.5103..L.isoleucine.biosynthesis.III	0.318821	0.105163	0.132125	0.0975687	0.0975687	0.0975687	23	23	23	23	23	23	0.00523075	0.29825	0.195864	0.0754433	0.605744	0.508021
PWY.5104..L.isoleucine.biosynthesis.IV	-0.528409	-0.0264387	0.0204877	0.356287	0.356287	0.356287	23	23	23	23	23	23	0.159366	0.941856	0.954926	0.458223	0.977176	0.98336
PWY.5121..superpathway.of.geranylgeranyl.diphosphate.biosynthesis.II..via.MEP.	-0.141226	-0.263719	0.212613	0.151694	0.151694	0.151694	23	23	23	23	23	23	0.36748	0.103841	0.182604	0.668877	0.360356	0.492083
PWY.5130..2.oxobutanoate.degradation.I	-0.513893	-0.0858471	-0.294705	0.546585	0.546585	0.546585	23	23	23	19	19	19	0.362588	0.877373	0.597984	0.665118	0.953761	0.824494
PWY.5136..fatty.acid..beta..oxidation.II..plant.peroxisome.	-0.0693595	-0.190534	0.671576	0.175645	0.175645	0.175645	23	23	23	23	23	23	0.69878	0.296051	0.00181059	0.879657	0.604371	0.0516153
PWY.5138..fatty.acid..beta..oxidation.IV..unsaturated..even.number.	0.102776	-0.123837	0.963128	0.22618	0.22618	0.22618	23	23	23	23	23	23	0.656313	0.592405	0.00074825	0.859349	0.822234	0.0465786
PWY.5154..L.arginine.biosynthesis.III..via.N.acetyl.L.citrulline.	0.0256462	0.0173348	0.266661	0.137428	0.137428	0.137428	23	23	23	23	23	23	0.854639	0.901416	0.0727458	0.945211	0.96339	0.297923
PWY.5180..toluene.degradation.I..aerobic...via.o.cresol.	-0.112588	-0.0346902	-0.279254	0.180772	0.180772	0.180772	23	23	23	3	3	3	0.543275	0.850536	0.144378	0.795088	0.945211	0.439489
PWY.5188..tetrapyrrole.biosynthesis.I..from.glutamate.	0.221468	0.0544461	0.792173	0.127651	0.127651	0.127651	23	23	23	23	23	23	0.10458	0.676178	2.23535e-05	0.360669	0.866984	0.0129271
PWY.5189..tetrapyrrole.biosynthesis.II..from.glycine.	0.825639	0.265328	1.30187	0.293005	0.293005	0.293005	23	23	23	18	18	18	0.0136418	0.38043	0.000550665	0.12462	0.675656	0.0403281
PWY.5345..superpathway.of.L.methionine.biosynthesis..by.sulfhydrylation.	0.274667	0.231651	0.332774	0.112889	0.112889	0.112889	23	23	23	23	23	23	0.0250196	0.054207	0.00826209	0.178234	0.25182	0.0961337
PWY.5347..superpathway.of.L.methionine.biosynthesis..transsulfuration.	0.261864	0.0671199	0.718388	0.195675	0.195675	0.195675	23	23	23	23	23	23	0.201762	0.73659	0.00244738	0.513688	0.891373	0.0547541
PWY.5367..petroselinate.biosynthesis	0.182835	-0.0295647	1.08042	0.291383	0.291383	0.291383	23	23	23	23	23	23	0.540128	0.920576	0.0022247	0.792994	0.967029	0.0532644
PWY.5384..sucrose.degradation.IV..sucrose.phosphorylase.	0.59401	0.555484	0.32393	0.0921862	0.0921862	0.0921862	23	23	23	23	23	23	1.53924e-05	3.11496e-05	0.00343935	0.0129271	0.0129271	0.0642171
PWY.5392..reductive.TCA.cycle.II	0.645664	1.59644	0.165583	0.888869	0.888869	0.888869	23	23	23	14	14	14	0.479448	0.0938707	0.854866	0.763316	0.346792	0.945211
PWY.5415..catechol.degradation.I..meta.cleavage.pathway.	0.0595789	0.126242	-0.171195	0.19794	0.19794	0.19794	23	23	23	3	3	3	0.767776	0.533755	0.401462	0.902626	0.790544	0.694837
PWY.5464..superpathway.of.cytosolic.glycolysis..plants...pyruvate.dehydrogenase.and.TCA.cycle	0.0758197	0.45303	-0.0402262	0.255736	0.255736	0.255736	23	23	23	4	4	4	0.771268	0.0984867	0.877283	0.902999	0.352345	0.953761
PWY.5484..glycolysis.II..from.fructose.6.phosphate.	-0.0421691	-0.103125	-0.0735609	0.0683656	0.0683656	0.0683656	23	23	23	23	23	23	0.547042	0.153197	0.299733	0.79657	0.452756	0.606841
PWY.5494..pyruvate.fermentation.to.propanoate.II..acrylate.pathway.	0.476064	0.336803	0.374733	0.434496	0.434496	0.434496	23	23	23	5	5	5	0.293148	0.452146	0.404099	0.601268	0.733419	0.69682
PWY.5497..purine.nucleobases.degradation.II..anaerobic.	-0.0535452	-0.0353277	0.236853	0.151428	0.151428	0.151428	23	23	23	23	23	23	0.728882	0.818893	0.140008	0.891373	0.924317	0.429496
PWY.5505..L.glutamate.and.L.glutamine.biosynthesis	-0.121319	-0.197308	-0.24283	0.276263	0.276263	0.276263	23	23	23	23	23	23	0.667014	0.486409	0.393705	0.862339	0.766385	0.689441
PWY.5531..3.8.divinyl.chlorophyllide.a.biosynthesis.II..anaerobic.	-0.273456	0.478488	-0.0619798	0.795887	0.795887	0.795887	23	23	23	12	12	12	0.736186	0.557171	0.939013	0.891373	0.802868	0.976804
PWY.561..superpathway.of.glyoxylate.cycle.and.fatty.acid.degradation	-0.253489	-0.3534	0.313477	0.254507	0.254507	0.254507	23	23	23	23	23	23	0.336072	0.186556	0.238249	0.648698	0.494641	0.557556
PWY.5656..mannosylglycerate.biosynthesis.I	-0.199023	-0.131817	0.31887	0.131876	0.131876	0.131876	23	23	23	19	19	19	0.153464	0.33447	0.0298062	0.452756	0.646608	0.190975
PWY.5659..GDP.mannose.biosynthesis	-0.24288	-0.166515	0.168236	0.139864	0.139864	0.139864	23	23	23	23	23	23	0.103951	0.253218	0.248569	0.360356	0.568007	0.567075
PWY.5667..CDP.diacylglycerol.biosynthesis.I	0.0471222	-0.0783835	0.415338	0.137865	0.137865	0.137865	23	23	23	23	23	23	0.737495	0.578518	0.00917044	0.891373	0.814768	0.09928
PWY.5675..nitrate.reduction.V..assimilatory.	-0.0959453	-0.0864789	0.594402	0.283792	0.283792	0.283792	23	23	23	23	23	23	0.740305	0.765047	0.0548428	0.891373	0.90089	0.252886
PWY.5676..acetyl.CoA.fermentation.to.butanoate.II	0.106151	-0.255551	0.314769	0.346323	0.346323	0.346323	23	23	23	23	23	23	0.763663	0.472587	0.378566	0.90089	0.75529	0.67427
PWY.5677..succinate.fermentation.to.butanoate	-0.160924	-0.0123775	1.49701	0.929502	0.929502	0.929502	23	23	23	10	10	10	0.864899	0.989554	0.128432	0.95028	0.995953	0.408946
PWY.5686..UMP.biosynthesis.I	0.0575391	0.0277609	-0.24876	0.0944903	0.0944903	0.0944903	23	23	23	23	23	23	0.552195	0.77317	0.0195225	0.799399	0.902999	0.153556
PWY.5690..TCA.cycle.II..plants.and.fungi.	-1.45072	-1.76885	-1.19095	0.56375	0.56375	0.56375	23	23	23	20	20	20	0.0217328	0.0070694	0.0525793	0.163984	0.0871426	0.246095
PWY.5692..allantoin.degradation.to.glyoxylate.II	-0.286876	-0.596257	-0.423473	0.41216	0.41216	0.41216	23	23	23	14	14	14	0.497642	0.169697	0.321389	0.771267	0.473706	0.633022
PWY.5695..inosine.5..phosphate.degradation	0.00727415	0.0288014	0.073137	0.0753981	0.0753981	0.0753981	23	23	23	23	23	23	0.924494	0.70814	0.348321	0.968851	0.880753	0.66006
PWY.5705..allantoin.degradation.to.glyoxylate.III	0.195073	0.156788	0.86024	0.286161	0.286161	0.286161	23	23	23	23	23	23	0.506144	0.592069	0.00911033	0.775891	0.822234	0.09928
PWY.5723..Rubisco.shunt	0.308947	-0.0119772	0.796158	0.239354	0.239354	0.239354	23	23	23	23	23	23	0.217479	0.96079	0.0049306	0.535101	0.9837	0.073959
PWY.5724..superpathway.of.atrazine.degradation	0.0512144	0.0937797	0.805636	0.307224	0.307224	0.307224	23	23	23	5	5	5	0.870032	0.764748	0.0203184	0.952673	0.90089	0.155193
PWY.5747..2.methylcitrate.cycle.II	0.334014	-0.189245	1.00867	0.288965	0.288965	0.288965	23	23	23	23	23	23	0.26678	0.522984	0.00352839	0.580666	0.784384	0.0646007
PWY.5837..2.carboxy.1.4.naphthoquinol.biosynthesis	-0.0890349	-0.0780601	0.572863	0.225065	0.225065	0.225065	23	23	23	23	23	23	0.698309	0.733826	0.0231955	0.879657	0.891373	0.168879
PWY.5838..superpathway.of.menaquinol.8.biosynthesis.I	-0.0884022	-0.118755	0.338327	0.143837	0.143837	0.143837	23	23	23	23	23	23	0.548473	0.422577	0.0334815	0.797721	0.709984	0.197557
PWY.5840..superpathway.of.menaquinol.7.biosynthesis	0.0814887	0.00487676	0.501163	0.210489	0.210489	0.210489	23	23	23	23	23	23	0.704337	0.981835	0.0316377	0.880362	0.993001	0.191073
PWY.5845..superpathway.of.menaquinol.9.biosynthesis	-0.00866522	-0.0159114	0.411009	0.176051	0.176051	0.176051	23	23	23	23	23	23	0.961426	0.929241	0.034644	0.9837	0.970916	0.198022
PWY.5850..superpathway.of.menaquinol.6.biosynthesis	0.0814887	0.00487676	0.501163	0.210489	0.210489	0.210489	23	23	23	23	23	23	0.704337	0.981835	0.0316377	0.880362	0.993001	0.191073
PWY.5855..ubiquinol.7.biosynthesis..early.decarboxylation.	0.441342	0.21676	1.03561	0.280768	0.280768	0.280768	23	23	23	22	22	22	0.138217	0.452893	0.00241942	0.426999	0.733419	0.0547541
PWY.5860..superpathway.of.demethylmenaquinol.6.biosynthesis.I	0.12024	0.0626461	0.571935	0.244983	0.244983	0.244983	23	23	23	23	23	23	0.631014	0.801814	0.0346423	0.8403	0.919818	0.198022
PWY.5861..superpathway.of.demethylmenaquinol.8.biosynthesis.I	-0.070769	-0.0796726	0.387725	0.167827	0.167827	0.167827	23	23	23	23	23	23	0.679564	0.642186	0.036367	0.869534	0.848749	0.201804
PWY.5862..superpathway.of.demethylmenaquinol.9.biosynthesis	0.0169951	0.0387508	0.468691	0.204668	0.204668	0.204668	23	23	23	23	23	23	0.934978	0.852503	0.0377824	0.974099	0.945211	0.203632
PWY.5896..superpathway.of.menaquinol.10.biosynthesis	0.0814887	0.00487676	0.501163	0.210489	0.210489	0.210489	23	23	23	23	23	23	0.704337	0.981835	0.0316377	0.880362	0.993001	0.191073
PWY.5897..superpathway.of.menaquinol.11.biosynthesis	-0.0752619	-0.105816	0.367375	0.14935	0.14935	0.14935	23	23	23	23	23	23	0.62197	0.489994	0.0271751	0.836234	0.766385	0.183875
PWY.5898..superpathway.of.menaquinol.12.biosynthesis	-0.0752619	-0.105816	0.367375	0.14935	0.14935	0.14935	23	23	23	23	23	23	0.62197	0.489994	0.0271751	0.836234	0.766385	0.183875
PWY.5899..superpathway.of.menaquinol.13.biosynthesis	-0.0752619	-0.105816	0.367375	0.14935	0.14935	0.14935	23	23	23	23	23	23	0.62197	0.489994	0.0271751	0.836234	0.766385	0.183875
PWY.5910..superpathway.of.geranylgeranyldiphosphate.biosynthesis.I..via.mevalonate.	-0.317779	0.146641	-0.151143	0.442706	0.442706	0.442706	23	23	23	4	4	4	0.484436	0.745269	0.737761	0.765385	0.895957	0.891373
PWY.5913..partial.TCA.cycle..obligate.autotrophs.	0.257067	0.236166	0.535684	0.139426	0.139426	0.139426	23	23	23	23	23	23	0.0862529	0.112175	0.00176238	0.329637	0.378476	0.0516153
PWY.5918..superpathway.of.heme.b.biosynthesis.from.glutamate	0.252389	0.0484248	0.917649	0.169569	0.169569	0.169569	23	23	23	23	23	23	0.15867	0.779357	8.95094e-05	0.458223	0.90503	0.0278598
PWY.5920..superpathway.of.heme.b.biosynthesis.from.glycine	0.747309	0.302543	1.17815	0.366372	0.366372	0.366372	23	23	23	18	18	18	0.0605874	0.422694	0.00618052	0.264671	0.709984	0.0800368
PWY.5941..glycogen.degradation.II	0.258596	0.149211	0.066644	0.0727152	0.0727152	0.0727152	23	23	23	23	23	23	0.00305104	0.0588704	0.374538	0.0612668	0.260832	0.672563
PWY.5971..palmitate.biosynthesis..type.II.fatty.acid.synthase.	-0.243072	-0.086102	0.160955	0.106404	0.106404	0.106404	23	23	23	23	23	23	0.037611	0.431272	0.151505	0.203632	0.715911	0.452334
PWY.5972..stearate.biosynthesis.I..animals.	0.763848	1.75779	2.72188	0.904194	0.904194	0.904194	23	23	23	15	15	15	0.412285	0.0720423	0.00926451	0.706422	0.296015	0.0994337
PWY.5973..cis.vaccenate.biosynthesis	-0.453035	-0.235852	-0.160897	0.107671	0.107671	0.107671	23	23	23	23	23	23	0.000824082	0.045367	0.156628	0.0476387	0.227837	0.45455
PWY.5981..CDP.diacylglycerol.biosynthesis.III	-0.874383	-0.506865	0.222027	0.239093	0.239093	0.239093	23	23	23	23	23	23	0.00254575	0.0521536	0.36865	0.0556045	0.245024	0.669183
PWY.5989..stearate.biosynthesis.II..bacteria.and.plants.	-0.239371	-0.0546672	0.0923149	0.112435	0.112435	0.112435	23	23	23	23	23	23	0.0465563	0.632376	0.421798	0.232781	0.8403	0.709984
PWY.5994..palmitate.biosynthesis..type.I.fatty.acid.synthase.	0.360377	0.85406	-0.109335	0.430481	0.430481	0.430481	23	23	23	18	18	18	0.416332	0.0668725	0.803138	0.70912	0.289084	0.919878
PWY.6121..5.aminoimidazole.ribonucleotide.biosynthesis.I	0.108498	0.119849	0.197155	0.080281	0.080281	0.080281	23	23	23	23	23	23	0.197563	0.157231	0.0274357	0.510302	0.455238	0.184531
PWY.6122..5.aminoimidazole.ribonucleotide.biosynthesis.II	0.017955	-0.0196593	0.0850729	0.0790911	0.0790911	0.0790911	23	23	23	23	23	23	0.823687	0.807301	0.300252	0.927102	0.921255	0.606841
PWY.6123..inosine.5..phosphate.biosynthesis.I	0.155682	0.116798	-0.000891168	0.0856996	0.0856996	0.0856996	23	23	23	23	23	23	0.090285	0.193989	0.991847	0.338569	0.505264	0.997455
PWY.6124..inosine.5..phosphate.biosynthesis.II	0.162582	0.128718	-0.0150132	0.0922907	0.0922907	0.0922907	23	23	23	23	23	23	0.0996913	0.184594	0.873074	0.353606	0.493151	0.953761
PWY.6125..superpathway.of.guanosine.nucleotides.de.novo.biosynthesis.II	-0.310118	-0.286943	-0.384982	0.272128	0.272128	0.272128	23	23	23	23	23	23	0.273457	0.309429	0.178874	0.586012	0.621353	0.485182
PWY.6126..superpathway.of.adenosine.nucleotides.de.novo.biosynthesis.II	-0.194848	-0.175669	-0.305462	0.249571	0.249571	0.249571	23	23	23	23	23	23	0.447852	0.49295	0.241001	0.730767	0.768114	0.562474
PWY.6147..6.hydroxymethyl.dihydropterin.diphosphate.biosynthesis.I	-0.31237	-0.415354	-0.351425	0.165244	0.165244	0.165244	23	23	23	23	23	23	0.0793707	0.0246564	0.0515109	0.314702	0.17744	0.244775
PWY.6151..S.adenosyl.L.methionine.salvage.I	0.239448	0.170568	-0.0113628	0.0899293	0.0899293	0.0899293	23	23	23	23	23	23	0.0183003	0.078247	0.901212	0.147947	0.313239	0.96339
PWY.6163..chorismate.biosynthesis.from.3.dehydroquinate	0.0425148	0.0402241	-0.0828632	0.0712231	0.0712231	0.0712231	23	23	23	23	23	23	0.55994	0.581034	0.263801	0.80347	0.816017	0.576686
PWY.6168..flavin.biosynthesis.III..fungi.	-0.0303342	0.108763	0.104687	0.195161	0.195161	0.195161	23	23	23	20	20	20	0.878686	0.586069	0.600042	0.953761	0.816196	0.825472
PWY.621..sucrose.degradation.III..sucrose.invertase.	0.524059	0.402824	0.815924	0.255451	0.255451	0.255451	23	23	23	23	23	23	0.0588597	0.136516	0.00630009	0.260832	0.424346	0.0800368
PWY.622..starch.biosynthesis	0.264374	0.458844	-0.133413	0.266979	0.266979	0.266979	23	23	23	18	18	18	0.338809	0.107632	0.625013	0.650953	0.366124	0.838514
PWY.6270..isoprene.biosynthesis.I	0.107821	0.00632594	0.101869	0.104573	0.104573	0.104573	23	23	23	23	23	23	0.319617	0.952599	0.346155	0.632629	0.98336	0.657046
PWY.6277..superpathway.of.5.aminoimidazole.ribonucleotide.biosynthesis	0.017955	-0.0196593	0.0850729	0.0790911	0.0790911	0.0790911	23	23	23	23	23	23	0.823687	0.807301	0.300252	0.927102	0.921255	0.606841
PWY.6282..palmitoleate.biosynthesis.I..from..5Z..dodec.5.enoate.	-0.273542	-0.0794436	0.1324	0.116908	0.116908	0.116908	23	23	23	23	23	23	0.0303641	0.504993	0.271512	0.190975	0.775891	0.586012
PWY.6284..superpathway.of.unsaturated.fatty.acids.biosynthesis..E..coli.	-0.0159355	-0.0594878	0.666735	0.205608	0.205608	0.205608	23	23	23	23	23	23	0.939284	0.776436	0.0056831	0.976804	0.903785	0.0760413
PWY.6285..superpathway.of.fatty.acids.biosynthesis..E..coli.	-0.103981	-0.0731392	0.4805	0.159317	0.159317	0.159317	23	23	23	23	23	23	0.524183	0.652982	0.00895568	0.784384	0.856652	0.09928
PWY.6292..superpathway.of.L.cysteine.biosynthesis..mammalian.	0.290109	0.302218	-2.08223	0.559283	0.559283	0.559283	23	23	23	22	22	22	0.611531	0.596881	0.00204234	0.829384	0.824494	0.0516153
PWY.6293..superpathway.of.L.cysteine.biosynthesis..fungi.	0.167575	0.143264	-0.746401	0.331803	0.331803	0.331803	23	23	23	20	20	20	0.621357	0.672456	0.0410258	0.836234	0.865539	0.21461
PWY.6305..superpathway.of.putrescine.biosynthesis	-0.0634902	-0.228761	0.620942	0.185259	0.185259	0.185259	23	23	23	23	23	23	0.736829	0.236911	0.00465742	0.891373	0.557556	0.0731065
PWY.6317..D.galactose.degradation.I..Leloir.pathway.	-0.201811	-0.254236	-0.08272	0.0880477	0.0880477	0.0880477	23	23	23	23	23	23	0.0377762	0.0118517	0.363277	0.203632	0.114383	0.665118
PWY.6318..L.phenylalanine.degradation.IV..mammalian..via.side.chain.	0.604071	0.799374	2.56848	0.736427	0.736427	0.736427	23	23	23	9	9	9	0.422232	0.291292	0.00246284	0.709984	0.598446	0.0547541
PWY.6328..L.lysine.degradation.X	-0.291755	-0.348563	0.129885	0.249235	0.249235	0.249235	23	23	23	8	8	8	0.261322	0.183739	0.610426	0.575833	0.493006	0.829384
PWY.6353..purine.nucleotides.degradation.II..aerobic.	0.206959	0.0728879	0.491252	0.124847	0.124847	0.124847	23	23	23	23	23	23	0.119556	0.568608	0.0014895	0.392737	0.810274	0.0516153
PWY.6385..peptidoglycan.biosynthesis.III..mycobacteria.	0.141413	0.0816011	0.0414687	0.0719329	0.0719329	0.0719329	23	23	23	23	23	23	0.069195	0.27543	0.573317	0.29302	0.586012	0.811928
PWY.6386..UDP.N.acetylmuramoyl.pentapeptide.biosynthesis.II..lysine.containing.	0.159067	0.11374	-0.019205	0.0811444	0.0811444	0.0811444	23	23	23	23	23	23	0.0698309	0.182427	0.816279	0.293155	0.492083	0.924317
PWY.6387..UDP.N.acetylmuramoyl.pentapeptide.biosynthesis.I..meso.diaminopimelate.containing.	0.132423	0.0907823	0.0208676	0.077722	0.077722	0.077722	23	23	23	23	23	23	0.110197	0.262032	0.792184	0.372814	0.575976	0.912367
PWY.6435..4.hydroxybenzoate.biosynthesis.III..plants.	1.04082	1.13314	0.377673	0.920056	0.920056	0.920056	23	23	23	16	16	16	0.276583	0.237991	0.687538	0.58662	0.557556	0.873857
PWY.6470..peptidoglycan.biosynthesis.V...beta..lactam.resistance.	-0.198596	-1.16566	-1.38504	0.672078	0.672078	0.672078	23	23	23	20	20	20	0.771826	0.104154	0.0578272	0.902999	0.360356	0.260398
PWY.6478..GDP.D.glycero..alpha..D.manno.heptose.biosynthesis	-0.594149	0.185386	-0.760816	0.507764	0.507764	0.507764	23	23	23	4	4	4	0.261268	0.72043	0.155999	0.575833	0.888421	0.45455
PWY.6507..4.deoxy.L.threo.hex.4.enopyranuronate.degradation	-0.199837	-0.00151126	0.191097	0.228636	0.228636	0.228636	23	23	23	23	23	23	0.39712	0.994821	0.417561	0.694402	0.998933	0.70912
PWY.6519..8.amino.7.oxononanoate.biosynthesis.I	-0.227135	-0.185836	0.154478	0.116202	0.116202	0.116202	23	23	23	23	23	23	0.0701401	0.131275	0.204212	0.293155	0.413352	0.514911
PWY.6527..stachyose.degradation	-0.161637	-0.152832	0.0787536	0.116761	0.116761	0.116761	23	23	23	23	23	23	0.187762	0.211481	0.510905	0.494641	0.524918	0.775891
PWY.6531..mannitol.cycle	0.294379	-0.0969897	0.66604	0.281464	0.281464	0.281464	23	23	23	23	23	23	0.313282	0.735508	0.0328702	0.623639	0.891373	0.196015
PWY.6545..pyrimidine.deoxyribonucleotides.de.novo.biosynthesis.III	0.132542	-0.00813394	0.164709	0.293229	0.293229	0.293229	23	23	23	23	23	23	0.658055	0.978254	0.583027	0.859349	0.991797	0.816017
PWY.6549..L.glutamine.biosynthesis.III	0.0769886	-0.169641	0.0718633	0.253329	0.253329	0.253329	23	23	23	23	23	23	0.765575	0.513749	0.780725	0.90089	0.777178	0.90503
PWY.6562..norspermidine.biosynthesis	0.654259	0.495596	0.862213	0.531289	0.531289	0.531289	23	23	23	4	4	4	0.238065	0.366432	0.126498	0.557556	0.668877	0.404857
PWY.6572..chondroitin.sulfate.degradation.I..bacterial.	-1.19261	-1.15109	-1.86009	0.477328	0.477328	0.477328	23	23	23	19	19	19	0.0251962	0.0298252	0.0015456	0.178234	0.190975	0.0516153
PWY.6588..pyruvate.fermentation.to.acetone	-0.214114	0.458585	1.14017	0.683658	0.683658	0.683658	23	23	23	22	22	22	0.758668	0.513072	0.117155	0.897431	0.777099	0.387807
PWY.6590..superpathway.of.Clostridium.acetobutylicum.acidogenic.fermentation	0.510872	0.607303	0.0313143	0.509919	0.509919	0.509919	23	23	23	21	21	21	0.333283	0.253316	0.951894	0.645712	0.568007	0.98336
PWY.6595..superpathway.of.guanosine.nucleotides.degradation..plants.	0.754583	0.751058	0.512935	0.457529	0.457529	0.457529	23	23	23	20	20	20	0.120843	0.122446	0.280688	0.39592	0.39803	0.589103
PWY.6606..guanosine.nucleotides.degradation.II	0.310083	0.0928117	0.655997	0.257264	0.257264	0.257264	23	23	23	23	23	23	0.24801	0.723646	0.0230854	0.567075	0.891137	0.168879
PWY.6607..guanosine.nucleotides.degradation.I	0.800574	0.80341	0.512526	0.459661	0.459661	0.459661	23	23	23	20	20	20	0.103019	0.101914	0.283228	0.360277	0.358426	0.592637
PWY.6608..guanosine.nucleotides.degradation.III	0.0268295	-0.0825985	0.262877	0.0969038	0.0969038	0.0969038	23	23	23	23	23	23	0.785924	0.408337	0.0168186	0.908519	0.703152	0.140792
PWY.6609..adenine.and.adenosine.salvage.III	-0.0846482	-0.120885	-0.0696185	0.0836674	0.0836674	0.0836674	23	23	23	23	23	23	0.328711	0.170351	0.419224	0.638447	0.474468	0.709149
PWY.6612..superpathway.of.tetrahydrofolate.biosynthesis	0.154541	0.235704	0.719642	0.165808	0.165808	0.165808	23	23	23	23	23	23	0.367067	0.176997	0.000674928	0.668877	0.485182	0.0442256
PWY.6628..superpathway.of.L.phenylalanine.biosynthesis	0.349864	0.220014	0.0811598	0.134028	0.134028	0.134028	23	23	23	23	23	23	0.0200766	0.122137	0.554156	0.154292	0.39803	0.801012
PWY.6630..superpathway.of.L.tyrosine.biosynthesis	0.470642	0.263348	0.650871	0.157399	0.157399	0.157399	23	23	23	23	23	23	0.00954678	0.11601	0.0009668	0.100622	0.387807	0.0501528
PWY.6690..cinnamate.and.3.hydroxycinnamate.degradation.to.2.hydroxypentadienoate	-0.362749	-0.362599	0.54536	0.38531	0.38531	0.38531	23	23	23	17	17	17	0.362424	0.362617	0.178797	0.665118	0.665118	0.485182
PWY.6700..queuosine.biosynthesis.I..de.novo.	-0.321089	-0.101298	-0.0466329	0.142205	0.142205	0.142205	23	23	23	23	23	23	0.0399595	0.487639	0.747686	0.212002	0.766385	0.895957
PWY.6703..preQ0.biosynthesis	-0.33434	-0.361376	-0.158392	0.161622	0.161622	0.161622	23	23	23	23	23	23	0.0569504	0.0415951	0.343194	0.258914	0.21528	0.657046
PWY.6708..ubiquinol.8.biosynthesis..early.decarboxylation.	0.63302	0.282134	1.45757	0.435874	0.435874	0.435874	23	23	23	12	12	12	0.168438	0.52791	0.00481505	0.473165	0.786206	0.0731065
PWY.6731..starch.degradation.III	-0.501883	-0.256792	-0.501084	0.153948	0.153948	0.153948	23	23	23	23	23	23	0.00567468	0.117432	0.00573365	0.0760413	0.387807	0.0760413
PWY.6749..CMP.legionaminate.biosynthesis.I	0.0589765	-0.360043	0.484593	0.580984	0.580984	0.580984	23	23	23	8	8	8	0.920597	0.545492	0.418361	0.967029	0.796175	0.70912
PWY.6803..phosphatidylcholine.acyl.editing	0.225915	-0.175213	0.677397	0.231	0.231	0.231	23	23	23	23	23	23	0.344498	0.460595	0.010814	0.657046	0.741144	0.106852
PWY.6807..xyloglucan.degradation.II..exoglucanase.	0.404056	0.347658	-0.02583	0.596023	0.596023	0.596023	23	23	23	11	11	11	0.508689	0.568819	0.966035	0.775891	0.810274	0.985023
PWY.6823..molybdopterin.biosynthesis	-0.0733808	-0.223551	0.295459	0.183952	0.183952	0.183952	23	23	23	23	23	23	0.695674	0.243364	0.129431	0.878369	0.564223	0.411076
PWY.6859..all.trans.farnesol.biosynthesis	-0.206294	-0.349723	0.34822	0.190674	0.190674	0.190674	23	23	23	23	23	23	0.297399	0.0877682	0.0890038	0.605351	0.331831	0.334773
PWY.6876..isopropanol.biosynthesis..engineered.	4.34121e-06	4.34121e-06	0.70791	0.273148	0.273148	0.273148	23	23	23	3	3	3	0.999988	0.999988	0.0197341	0.999988	0.999988	0.153556
PWY.6895..superpathway.of.thiamine.diphosphate.biosynthesis.II	0.103912	0.00315296	0.246328	0.0969907	0.0969907	0.0969907	23	23	23	23	23	23	0.301551	0.974511	0.0231285	0.608478	0.991231	0.168879
PWY.6897..thiamine.diphosphate.salvage.II	0.0556473	0.041838	0.0948109	0.10939	0.10939	0.10939	23	23	23	23	23	23	0.618351	0.707474	0.399731	0.834974	0.880753	0.694837
PWY.6901..superpathway.of.glucose.and.xylose.degradation	0.138962	0.0734679	0.0271059	0.0576461	0.0576461	0.0576461	23	23	23	23	23	23	0.0299223	0.222822	0.645295	0.190975	0.541824	0.851051
PWY.6902..chitin.degradation.II..Vibrio.	-0.187602	-0.00812206	-0.61857	0.237586	0.237586	0.237586	23	23	23	23	23	23	0.44296	0.973213	0.0208723	0.725638	0.99072	0.158452
PWY.6906..chitin.derivatives.degradation	-0.442466	-0.44781	-0.690557	0.239739	0.239739	0.239739	23	23	23	23	23	23	0.0860539	0.082703	0.0120313	0.329637	0.321766	0.115223
PWY.6920..6.gingerol.analog.biosynthesis..engineered.	1.09923	1.86385	1.23363	0.81554	0.81554	0.81554	23	23	23	9	9	9	0.199142	0.0384207	0.152642	0.513316	0.20618	0.452474
PWY.6922..L.N.delta..acetylornithine.biosynthesis	0.252187	-0.216642	0.476348	0.401447	0.401447	0.401447	23	23	23	22	22	22	0.539876	0.59782	0.254919	0.792994	0.824494	0.569793
PWY.6936..seleno.amino.acid.biosynthesis..plants.	0.263593	0.200662	0.402638	0.1202	0.1202	0.1202	23	23	23	23	23	23	0.0453843	0.116854	0.00466631	0.227837	0.387807	0.0731065
PWY.6953..dTDP.3.acetamido..alpha..D.fucose.biosynthesis	-0.712952	-0.712952	-0.251801	0.402402	0.402402	0.402402	23	23	23	3	3	3	0.0974108	0.0974108	0.541192	0.350572	0.350572	0.793621
PWY.6961..L.ascorbate.degradation.II..bacterial..aerobic.	0.248886	0.1317	1.03345	0.228764	0.228764	0.228764	23	23	23	23	23	23	0.294864	0.573893	0.000474733	0.603792	0.811928	0.0390455
PWY.6969..TCA.cycle.V..2.oxoglutarate.synthase.	-0.232231	-0.39489	0.177295	0.268647	0.268647	0.268647	23	23	23	23	23	23	0.401834	0.163577	0.519936	0.694837	0.466841	0.781788
PWY.6992..1.5.anhydrofructose.degradation	0.616703	0.10054	1.13544	0.468532	0.468532	0.468532	23	23	23	18	18	18	0.209114	0.833166	0.0294247	0.522786	0.933406	0.190975
PWY.7000..kanamycin.biosynthesis	-0.387659	-0.105058	-0.220992	0.232352	0.232352	0.232352	23	23	23	3	3	3	0.117066	0.657971	0.357415	0.387807	0.859349	0.665118
PWY.7013...S..propane.1.2.diol.degradation	0.0670788	0.0409107	0.742722	0.533265	0.533265	0.533265	23	23	23	19	19	19	0.901678	0.939928	0.185297	0.96339	0.976804	0.493151
PWY.702..L.methionine.biosynthesis.II	0.470452	0.359089	0.486237	0.201358	0.201358	0.201358	23	23	23	23	23	23	0.0352692	0.0967594	0.0303963	0.198723	0.350572	0.190975
PWY.7039..phosphatidate.metabolism..as.a.signaling.molecule	-0.175177	-0.236575	0.0169736	0.158014	0.158014	0.158014	23	23	23	7	7	7	0.286278	0.156553	0.915981	0.598015	0.45455	0.967029
PWY.7094..fatty.acid.salvage	0.149939	-0.0847916	0.777702	0.207238	0.207238	0.207238	23	23	23	23	23	23	0.481159	0.688557	0.00210721	0.764086	0.873857	0.0516153
PWY.7111..pyruvate.fermentation.to.isobutanol..engineered.	0.254822	0.0722183	0.260384	0.104357	0.104357	0.104357	23	23	23	23	23	23	0.0283166	0.50011	0.0255435	0.18653	0.772503	0.17967
PWY.7115..C4.photosynthetic.carbon.assimilation.cycle..NAD.ME.type	0.177895	0.137885	-0.0106541	0.100269	0.100269	0.100269	23	23	23	23	23	23	0.0974281	0.190353	0.916863	0.350572	0.498329	0.967029
PWY.7117..C4.photosynthetic.carbon.assimilation.cycle..PEPCK.type	0.361652	0.270227	0.194248	0.102759	0.102759	0.102759	23	23	23	23	23	23	0.00327057	0.0194333	0.0790015	0.0626441	0.153556	0.314239
PWY.7118..chitin.deacetylation	-0.17242	-0.213299	0.553608	0.141857	0.141857	0.141857	23	23	23	23	23	23	0.244215	0.154812	0.0015826	0.565006	0.453794	0.0516153
PWY.7159..3.8.divinyl.chlorophyllide.a.biosynthesis.III..aerobic..light.independent.	-0.245976	0.505949	-0.039378	0.786533	0.786533	0.786533	23	23	23	12	12	12	0.759023	0.530292	0.960767	0.897431	0.788786	0.9837
PWY.7165..L.ascorbate.biosynthesis.VIII..engineered.pathway.	0.392754	0.166667	0.627	0.577052	0.577052	0.577052	23	23	23	3	3	3	0.504321	0.775843	0.290826	0.775891	0.903785	0.598446
PWY.7184..pyrimidine.deoxyribonucleotides.de.novo.biosynthesis.I	-0.165689	-0.351994	-0.0386481	0.266211	0.266211	0.266211	23	23	23	23	23	23	0.543624	0.207156	0.886627	0.795088	0.519979	0.95773
PWY.7187..pyrimidine.deoxyribonucleotides.de.novo.biosynthesis.II	0.313316	0.0815568	0.390205	0.373727	0.373727	0.373727	23	23	23	21	21	21	0.415799	0.830376	0.31399	0.70912	0.931368	0.623639
PWY.7196..superpathway.of.pyrimidine.ribonucleosides.salvage	0.0421009	0.634421	0.212712	0.56509	0.56509	0.56509	23	23	23	11	11	11	0.941651	0.280221	0.712177	0.977176	0.589103	0.881372
PWY.7197..pyrimidine.deoxyribonucleotide.phosphorylation	-0.28808	-0.260993	-0.421382	0.295086	0.295086	0.295086	23	23	23	23	23	23	0.345412	0.391299	0.175096	0.657046	0.687119	0.481224
PWY.7198..pyrimidine.deoxyribonucleotides.de.novo.biosynthesis.IV	0.268739	0.247586	-0.209133	0.300188	0.300188	0.300188	23	23	23	23	23	23	0.385583	0.423139	0.497252	0.68189	0.709984	0.771267
PWY.7199..pyrimidine.deoxyribonucleosides.salvage	-0.386564	-0.264233	-0.35505	0.0945879	0.0945879	0.0945879	23	23	23	23	23	23	0.0010901	0.0142591	0.00210578	0.0516153	0.125905	0.0516153
PWY.7204..pyridoxal.5..phosphate.salvage.II..plants.	-0.0637189	-0.017661	0.489693	0.150982	0.150982	0.150982	23	23	23	23	23	23	0.67927	0.908505	0.00574127	0.869534	0.967029	0.0760413
PWY.7208..superpathway.of.pyrimidine.nucleobases.salvage	-0.27581	-0.230085	-0.422482	0.25998	0.25998	0.25998	23	23	23	23	23	23	0.306602	0.391018	0.126322	0.616672	0.687119	0.404857
PWY.7209..superpathway.of.pyrimidine.ribonucleosides.degradation	0.748372	0.742094	-0.102774	0.303477	0.303477	0.303477	23	23	23	23	23	23	0.0269655	0.0280662	0.739818	0.183875	0.185864	0.891373
PWY.7210..pyrimidine.deoxyribonucleotides.biosynthesis.from.CTP	-0.00684929	0.419367	0.468953	0.310024	0.310024	0.310024	23	23	23	23	23	23	0.982683	0.197408	0.152418	0.993052	0.510302	0.452474
PWY.7211..superpathway.of.pyrimidine.deoxyribonucleotides.de.novo.biosynthesis	-0.098965	0.21216	0.502913	0.278477	0.278477	0.278477	23	23	23	23	23	23	0.727556	0.458676	0.0922747	0.891373	0.739704	0.342066
PWY.7220..adenosine.deoxyribonucleotides.de.novo.biosynthesis.II	-0.28312	-0.24831	-0.281303	0.298026	0.298026	0.298026	23	23	23	23	23	23	0.358126	0.418637	0.361126	0.665118	0.70912	0.665118
PWY.7221..guanosine.ribonucleotides.de.novo.biosynthesis	0.044289	-0.0123351	-0.165929	0.0993102	0.0993102	0.0993102	23	23	23	23	23	23	0.662358	0.902895	0.116683	0.861127	0.96339	0.387807
PWY.7222..guanosine.deoxyribonucleotides.de.novo.biosynthesis.II	-0.28312	-0.24831	-0.281303	0.298026	0.298026	0.298026	23	23	23	23	23	23	0.358126	0.418637	0.361126	0.665118	0.70912	0.665118
PWY.7228..superpathway.of.guanosine.nucleotides.de.novo.biosynthesis.I	-0.317069	-0.298431	-0.405707	0.264701	0.264701	0.264701	23	23	23	23	23	23	0.250743	0.278396	0.147492	0.567855	0.58846	0.445802
PWY.7229..superpathway.of.adenosine.nucleotides.de.novo.biosynthesis.I	-0.140896	-0.128397	-0.284056	0.221394	0.221394	0.221394	23	23	23	23	23	23	0.534672	0.571066	0.220092	0.790577	0.811618	0.536632
PWY.7234..inosine.5..phosphate.biosynthesis.III	0.429408	0.352435	0.274207	0.116732	0.116732	0.116732	23	23	23	23	23	23	0.00159583	0.00705558	0.0297919	0.0516153	0.0871426	0.190975
PWY.7237..myo...chiro..and.scyllo.inositol.degradation	0.0109528	0.0418888	0.283099	0.185263	0.185263	0.185263	23	23	23	23	23	23	0.953679	0.824339	0.148431	0.98336	0.927102	0.44745
PWY.7238..sucrose.biosynthesis.II	0.324081	0.184379	0.0608957	0.0904685	0.0904685	0.0904685	23	23	23	23	23	23	0.00293038	0.0605676	0.511652	0.0608054	0.264671	0.775891
PWY.724..superpathway.of.L.lysine..L.threonine.and.L.methionine.biosynthesis.II	0.247207	0.175892	0.0976056	0.0836932	0.0836932	0.0836932	23	23	23	23	23	23	0.0101348	0.0534752	0.262312	0.105148	0.24935	0.575976
PWY.7242..D.fructuronate.degradation	-0.246981	-0.118169	0.204404	0.224261	0.224261	0.224261	23	23	23	23	23	23	0.289703	0.606656	0.377788	0.598446	0.828228	0.67427
PWY.7254..TCA.cycle.VII..acetate.producers.	-0.426524	-0.306866	0.781854	1.20032	1.20032	1.20032	23	23	23	20	20	20	0.727573	0.801896	0.525241	0.891373	0.919818	0.785024
PWY.7269..mitochondrial.NADPH.production..yeast.	0.137713	-0.173177	0.322392	0.275422	0.275422	0.275422	23	23	23	19	19	19	0.6248	0.539577	0.261232	0.838514	0.792994	0.575833
PWY.7282..4.amino.2.methyl.5.diphosphomethylpyrimidine.biosynthesis.II	0.025076	0.0371868	0.112948	0.0871209	0.0871209	0.0871209	23	23	23	23	23	23	0.776593	0.674293	0.210346	0.903785	0.866352	0.524811
PWY.7294..D.xylose.degradation.IV	0.135498	-0.178471	0.407843	0.292149	0.292149	0.292149	23	23	23	3	3	3	0.650079	0.551279	0.184936	0.854644	0.799399	0.493151
PWY.7312..dTDP..beta..D.fucofuranose.biosynthesis	-0.333075	-0.178722	-0.755657	0.361799	0.361799	0.361799	23	23	23	6	6	6	0.372728	0.62892	0.0553388	0.672563	0.8403	0.254232
PWY.7315..dTDP.N.acetylthomosamine.biosynthesis	0.152588	-0.267801	0.727933	0.255217	0.255217	0.255217	23	23	23	23	23	23	0.559148	0.311216	0.0124412	0.80347	0.623639	0.118239
PWY.7316..dTDP.N.acetylviosamine.biosynthesis	-0.834889	-0.770938	-0.816768	0.42711	0.42711	0.42711	23	23	23	22	22	22	0.0705935	0.0923166	0.0762249	0.293155	0.342066	0.306129
PWY.7323..superpathway.of.GDP.mannose.derived.O.antigen.building.blocks.biosynthesis	-0.137146	-0.109437	0.231348	0.173262	0.173262	0.173262	23	23	23	23	23	23	0.441472	0.537534	0.202529	0.724154	0.791988	0.514588
PWY.7328..superpathway.of.UDP.glucose.derived.O.antigen.building.blocks.biosynthesis	0.20096	0.189529	-0.0371265	0.116529	0.116529	0.116529	23	23	23	23	23	23	0.106231	0.125766	0.75465	0.362349	0.404857	0.89667
PWY.7340..9.cis..11.trans.octadecadienoyl.CoA.degradation..isomerase.dependent..yeast.	0.781818	1.72065	2.7317	0.924938	0.924938	0.924938	23	23	23	15	15	15	0.412011	0.0837298	0.0103659	0.706422	0.323738	0.105571
PWY.7345..superpathway.of.anaerobic.sucrose.degradation	0.218475	0.138401	0.351161	0.143812	0.143812	0.143812	23	23	23	23	23	23	0.150237	0.351649	0.0279768	0.450711	0.663339	0.185864
PWY.7356..thiamine.diphosphate.salvage.IV..yeast.	0.596455	0.609098	-0.263086	0.217539	0.217539	0.217539	23	23	23	23	23	23	0.0158464	0.0141332	0.246459	0.137964	0.125685	0.567075
PWY.7357..thiamine.phosphate.formation.from.pyrithiamine.and.oxythiamine..yeast.	0.214379	0.275642	0.088088	0.134176	0.134176	0.134176	23	23	23	23	23	23	0.131476	0.0582668	0.521692	0.413352	0.260398	0.783483
PWY.7371..1.4.dihydroxy.6.naphthoate.biosynthesis.II	0.0669288	0.211929	0.859861	0.384844	0.384844	0.384844	23	23	23	5	5	5	0.864476	0.590705	0.0426535	0.95028	0.821707	0.219437
PWY.7383..anaerobic.energy.metabolism..invertebrates..cytosol.	-0.618505	0.294872	-0.0877695	0.781272	0.781272	0.781272	23	23	23	22	22	22	0.441184	0.711268	0.912077	0.724154	0.881372	0.967029
PWY.7384..anaerobic.energy.metabolism..invertebrates..mitochondrial.	0.100142	-0.307354	0.456438	0.346391	0.346391	0.346391	23	23	23	11	11	11	0.776747	0.389926	0.208792	0.903785	0.687119	0.522786
PWY.7385..1.3.propanediol.biosynthesis..engineered.	0.0546571	0.553919	0.361139	0.28141	0.28141	0.28141	23	23	23	19	19	19	0.84878	0.0690854	0.220149	0.945211	0.29302	0.536632
PWY.7389..superpathway.of.anaerobic.energy.metabolism..invertebrates.	-0.230632	-0.256759	0.642376	0.445592	0.445592	0.445592	23	23	23	10	10	10	0.612834	0.57362	0.171418	0.829384	0.811928	0.476252
PWY.7392..taxadiene.biosynthesis..engineered.	-0.712802	-0.491385	-0.170591	0.379312	0.379312	0.379312	23	23	23	22	22	22	0.0808081	0.215737	0.659658	0.317369	0.531866	0.859974
PWY.7400..L.arginine.biosynthesis.IV..archaebacteria.	0.286459	0.20166	0.285951	0.0943072	0.0943072	0.0943072	23	23	23	23	23	23	0.00873775	0.0503159	0.00883219	0.0988955	0.241866	0.0990637
PWY.7409..phospholipid.remodeling..phosphatidylethanolamine..yeast.	0.444884	0.048668	0.987679	0.321394	0.321394	0.321394	23	23	23	14	14	14	0.187874	0.88179	0.00823098	0.494641	0.954163	0.0961337
PWY.7446..sulfoquinovose.degradation.I	0.0611989	-0.168584	0.844755	0.28609	0.28609	0.28609	23	23	23	16	16	16	0.833693	0.565055	0.0104749	0.933406	0.806759	0.105571
PWY.7456...beta...1.4..mannan.degradation	-0.601489	-0.211762	-0.300351	0.327683	0.327683	0.327683	23	23	23	23	23	23	0.0863147	0.527884	0.373852	0.329637	0.786206	0.672563
PWY.7560..methylerythritol.phosphate.pathway.II	0.0811618	0.0629968	0.159074	0.0620002	0.0620002	0.0620002	23	23	23	23	23	23	0.211417	0.326688	0.0223062	0.524918	0.635738	0.165305
PWY.7616..methanol.oxidation.to.carbon.dioxide	0.67448	0.522058	1.05459	0.421316	0.421316	0.421316	23	23	23	5	5	5	0.131446	0.235429	0.0251375	0.413352	0.556421	0.178234
PWY.7663..gondoate.biosynthesis..anaerobic.	-0.232578	-0.123553	0.165	0.117887	0.117887	0.117887	23	23	23	23	23	23	0.0685749	0.312355	0.183372	0.292701	0.623639	0.493006
PWY.7664..oleate.biosynthesis.IV..anaerobic.	-0.260859	-0.0820733	0.131739	0.11215	0.11215	0.11215	23	23	23	23	23	23	0.0347129	0.47575	0.25875	0.198022	0.759371	0.575257
PWY.7688..dTDP..alpha..D.ravidosamine.and.dTDP.4.acetyl..alpha..D.ravidosamine.biosynthesis	0.441712	0.292962	-0.313106	1.24885	1.24885	1.24885	23	23	23	11	11	11	0.728763	0.817879	0.805625	0.891373	0.924317	0.921032
PWY.7761..NAD.salvage.pathway.II..PNC.IV.cycle.	-0.203779	-0.0179611	0.104349	0.128427	0.128427	0.128427	23	23	23	23	23	23	0.134699	0.89075	0.429977	0.421356	0.958444	0.715797
PWY.7790..UMP.biosynthesis.II	0.057771	0.0279928	-0.249492	0.094868	0.094868	0.094868	23	23	23	23	23	23	0.552183	0.772216	0.0196285	0.799399	0.902999	0.153556
PWY.7791..UMP.biosynthesis.III	0.057771	0.0279928	-0.249492	0.094868	0.094868	0.094868	23	23	23	23	23	23	0.552183	0.772216	0.0196285	0.799399	0.902999	0.153556
PWY.7805...aminomethyl.phosphonate.degradation	0.538755	0.849114	1.71485	0.488794	0.488794	0.488794	23	23	23	17	17	17	0.288875	0.104199	0.00345586	0.598446	0.360356	0.0642171
PWY.7807..glyphosate.degradation.III	0.39671	0.508311	1.44872	0.436256	0.436256	0.436256	23	23	23	18	18	18	0.378494	0.263345	0.00502499	0.67427	0.576686	0.0744775
PWY.7851..coenzyme.A.biosynthesis.II..eukaryotic.	0.130217	0.055834	-0.0606712	0.107918	0.107918	0.107918	23	23	23	23	23	23	0.247336	0.612878	0.582769	0.567075	0.829384	0.816017
PWY.7858...5Z..dodecenoate.biosynthesis.II	-0.193013	-0.166646	0.515192	0.251245	0.251245	0.251245	23	23	23	23	23	23	0.454922	0.517761	0.0592138	0.734602	0.780402	0.261423
PWY.7873..D.erythronate.degradation.II	0.638748	0.33494	0.482365	0.320104	0.320104	0.320104	23	23	23	7	7	7	0.0656624	0.312984	0.153881	0.284842	0.623639	0.452911
PWY.7874..L.threonate.degradation	0.0176861	0.016483	0.295051	0.18754	0.18754	0.18754	23	23	23	12	12	12	0.9262	0.931206	0.137934	0.969823	0.971795	0.426999
PWY.7883..anhydromuropeptides.recycling.II	-0.1113	-0.170113	0.633516	0.24652	0.24652	0.24652	23	23	23	23	23	23	0.658489	0.501329	0.0221115	0.859349	0.773425	0.164967
PWY.7942..5.oxo.L.proline.metabolism	0.353483	0.364519	0.357353	0.241337	0.241337	0.241337	23	23	23	23	23	23	0.16439	0.15246	0.16012	0.467273	0.452474	0.459331
PWY.7953..UDP.N.acetylmuramoyl.pentapeptide.biosynthesis.III..meso.diaminopimelate.containing.	0.0456398	-0.000398972	0.0800358	0.0819092	0.0819092	0.0819092	23	23	23	23	23	23	0.586088	0.996182	0.344899	0.816196	0.998933	0.657046
PWY.7977..L.methionine.biosynthesis.IV	-0.0504331	-0.197167	0.093063	0.156499	0.156499	0.156499	23	23	23	23	23	23	0.751966	0.228093	0.561457	0.89667	0.549275	0.804337
PWY.7992..superpathway.of.menaquinol.8.biosynthesis.III	0.0668467	0.205875	0.851392	0.37895	0.37895	0.37895	23	23	23	5	5	5	0.862558	0.595658	0.0416726	0.95028	0.824494	0.21528
PWY.8004..Entner.Doudoroff.pathway.I	0.0638368	0.0290582	0.161254	0.130147	0.130147	0.130147	23	23	23	23	23	23	0.631213	0.826478	0.235268	0.8403	0.928669	0.556421
PWY.801..homocysteine.and.cysteine.interconversion	0.0630768	-0.0387004	-0.770042	0.373398	0.373398	0.373398	23	23	23	20	20	20	0.868262	0.918917	0.0581811	0.952411	0.967029	0.260398
PWY.8073..lipid.IVA.biosynthesis..P..putida.	-0.28332	-0.328736	0.209513	0.121402	0.121402	0.121402	23	23	23	23	23	23	0.0348327	0.0168498	0.106116	0.198022	0.140792	0.362349
PWY.8086...S..lactate.fermentation.to.propanoate..acetate.and.hydrogen	0.125335	0.056859	0.0569746	0.180522	0.180522	0.180522	23	23	23	12	12	12	0.49885	0.757425	0.75695	0.771513	0.897431	0.897431
PWY.8131..5..deoxyadenosine.degradation.II	0.552156	-0.255681	0.73071	0.578501	0.578501	0.578501	23	23	23	22	22	22	0.356076	0.665274	0.227225	0.665118	0.862045	0.549275
PWY.8178..pentose.phosphate.pathway..non.oxidative.branch..II	0.163009	0.0875287	0.401408	0.0859862	0.0859862	0.0859862	23	23	23	23	23	23	0.0786613	0.325844	0.000354973	0.313889	0.635738	0.0390455
PWY.8187..L.arginine.degradation.XIII..reductive.Stickland.reaction.	0.0325149	-0.111832	0.368039	0.159414	0.159414	0.159414	23	23	23	23	23	23	0.841278	0.494329	0.0365203	0.940207	0.7693	0.201804
PWY.8188..L.alanine.degradation.VI..reductive.Stickland.reaction.	0.474077	0.332834	0.37348	0.430211	0.430211	0.430211	23	23	23	5	5	5	0.290512	0.453011	0.401104	0.598446	0.733419	0.694837
PWY.8189..L.alanine.degradation.V..oxidative.Stickland.reaction.	0.474077	0.332834	0.37348	0.430211	0.430211	0.430211	23	23	23	5	5	5	0.290512	0.453011	0.401104	0.598446	0.733419	0.694837
PWY.8190..L.glutamate.degradation.XI..reductive.Stickland.reaction.	-0.193574	-0.167013	-0.176694	0.567099	0.567099	0.567099	23	23	23	19	19	19	0.737817	0.77261	0.759865	0.891373	0.902999	0.897563
PWY.821..superpathway.of.sulfur.amino.acid.biosynthesis..Saccharomyces.cerevisiae.	0.441783	0.293013	0.326333	0.252696	0.252696	0.252696	23	23	23	23	23	23	0.0965563	0.260599	0.212054	0.350572	0.575833	0.524918
PWY.841..superpathway.of.purine.nucleotides.de.novo.biosynthesis.I	-0.211731	-0.197633	-0.256478	0.202789	0.202789	0.202789	23	23	23	23	23	23	0.31402	0.346203	0.226473	0.623639	0.657046	0.548558
PWY.922..mevalonate.pathway.I..eukaryotes.and.bacteria.	-0.317777	0.155081	-0.152856	0.447309	0.447309	0.447309	23	23	23	4	4	4	0.488867	0.733867	0.737529	0.766385	0.891373	0.891373
PWY.I9..L.cysteine.biosynthesis.VI..from.L.methionine.	0.210394	0.220176	0.0621914	0.193772	0.193772	0.193772	23	23	23	23	23	23	0.296117	0.275129	0.75304	0.604371	0.586012	0.89667
PWY0.1061..superpathway.of.L.alanine.biosynthesis	0.472102	0.310298	0.102657	0.115495	0.115495	0.115495	23	23	23	23	23	23	0.00109317	0.0176251	0.389	0.0516153	0.14532	0.686958
PWY0.1221..putrescine.degradation.II	-0.0288744	-0.167508	0.240977	0.180718	0.180718	0.180718	23	23	23	11	11	11	0.875339	0.369673	0.203667	0.953761	0.669183	0.514911
PWY0.1241..ADP.L.glycero..beta..D.manno.heptose.biosynthesis	0.156311	-0.0551864	0.580023	0.128	0.128	0.128	23	23	23	23	23	23	0.241706	0.672772	0.000442772	0.562474	0.865539	0.0390455
PWY0.1261..anhydromuropeptides.recycling.I	-0.0943857	-0.163044	0.317502	0.119899	0.119899	0.119899	23	23	23	23	23	23	0.444119	0.19511	0.0189396	0.72658	0.507124	0.152128
PWY0.1277..3.phenylpropanoate.and.3..3.hydroxyphenyl.propanoate.degradation	0.0338686	-0.0993978	0.822367	0.293186	0.293186	0.293186	23	23	23	16	16	16	0.909673	0.739617	0.014035	0.967029	0.891373	0.125685
PWY0.1296..purine.ribonucleosides.degradation	0.0399957	-0.0797791	0.405362	0.106655	0.106655	0.106655	23	23	23	23	23	23	0.713138	0.466524	0.00186766	0.881686	0.748482	0.0516153
PWY0.1297..superpathway.of.purine.deoxyribonucleosides.degradation	0.110198	-0.030507	0.6243	0.162768	0.162768	0.162768	23	23	23	23	23	23	0.5093	0.853986	0.00178447	0.775891	0.945211	0.0516153
PWY0.1298..superpathway.of.pyrimidine.deoxyribonucleosides.degradation	-0.2052	-0.335545	0.440123	0.187157	0.187157	0.187157	23	23	23	23	23	23	0.291233	0.0944205	0.0337054	0.598446	0.347792	0.19794
PWY0.1319..CDP.diacylglycerol.biosynthesis.II	0.0471222	-0.0783835	0.415338	0.137865	0.137865	0.137865	23	23	23	23	23	23	0.737495	0.578518	0.00917044	0.891373	0.814768	0.09928
PWY0.1337..oleate..beta..oxidation	0.181968	-0.0818605	0.863241	0.205525	0.205525	0.205525	23	23	23	23	23	23	0.390727	0.696346	0.000868152	0.687119	0.878369	0.0476387
PWY0.1338..polymyxin.resistance	-0.0859184	-0.196128	0.608004	0.206938	0.206938	0.206938	23	23	23	23	23	23	0.684192	0.35906	0.0106402	0.871873	0.665118	0.105976
PWY0.1415..superpathway.of.heme.b.biosynthesis.from.uroporphyrinogen.III	0.354825	-0.0950344	1.01398	0.264266	0.264266	0.264266	23	23	23	23	23	23	0.200601	0.724465	0.00179313	0.513688	0.891264	0.0516153
PWY0.1477..ethanolamine.utilization	0.0748936	-0.104849	0.688028	0.153293	0.153293	0.153293	23	23	23	23	23	23	0.63266	0.505076	0.00050179	0.8403	0.775891	0.0390455
PWY0.1479..tRNA.processing	0.08195	0.140321	0.412718	0.141149	0.141149	0.141149	23	23	23	23	23	23	0.570609	0.336786	0.0109608	0.811618	0.649068	0.107393
PWY0.1533..methylphosphonate.degradation.I	0.301465	0.464522	1.40444	0.456087	0.456087	0.456087	23	23	23	18	18	18	0.519315	0.32566	0.00813074	0.781788	0.635738	0.0961337
PWY0.1586..peptidoglycan.maturation..meso.diaminopimelate.containing.	0.0665411	0.0478357	0.415167	0.0918034	0.0918034	0.0918034	23	23	23	23	23	23	0.480379	0.610381	0.00046635	0.763821	0.829384	0.0390455
PWY0.162..superpathway.of.pyrimidine.ribonucleotides.de.novo.biosynthesis	-0.135437	-0.134814	-0.387556	0.211073	0.211073	0.211073	23	23	23	23	23	23	0.531382	0.533246	0.0875041	0.789464	0.790544	0.331831
PWY0.166..superpathway.of.pyrimidine.deoxyribonucleotides.de.novo.biosynthesis..E..coli.	-0.0286251	-0.313729	0.192067	0.27618	0.27618	0.27618	23	23	23	23	23	23	0.918908	0.274899	0.498071	0.967029	0.586012	0.771267
PWY0.301..L.ascorbate.degradation.I..bacterial..anaerobic.	0.112838	0.0298154	0.839425	0.241688	0.241688	0.241688	23	23	23	23	23	23	0.647674	0.903549	0.00365994	0.853044	0.96339	0.0660381
PWY0.41..allantoin.degradation.IV..anaerobic.	-0.08767	-0.590271	0.395233	0.439345	0.439345	0.439345	23	23	23	19	19	19	0.84469	0.20037	0.383473	0.942329	0.513688	0.679124
PWY0.42..2.methylcitrate.cycle.I	0.109941	-0.0237914	1.01361	0.223232	0.223232	0.223232	23	23	23	23	23	23	0.629888	0.916614	0.000444893	0.8403	0.967029	0.0390455
PWY0.461..L.lysine.degradation.I	-0.241356	-0.308371	0.843188	0.299546	0.299546	0.299546	23	23	23	21	21	21	0.433795	0.320629	0.0137132	0.71804	0.633022	0.12462
PWY0.781..aspartate.superpathway	0.257996	0.215318	0.409187	0.105322	0.105322	0.105322	23	23	23	23	23	23	0.0275684	0.0595458	0.00155653	0.184531	0.26196	0.0516153
PWY0.845..superpathway.of.pyridoxal.5..phosphate.biosynthesis.and.salvage	-0.271104	-0.225409	-0.028371	0.11771	0.11771	0.11771	23	23	23	23	23	23	0.0361669	0.0749683	0.812833	0.201804	0.303332	0.923625
PWY0.862...5Z..dodecenoate.biosynthesis.I	-0.269577	-0.0817339	0.111845	0.11534	0.11534	0.11534	23	23	23	23	23	23	0.0305253	0.487156	0.344383	0.190975	0.766385	0.657046
PWY1G.0..mycothiol.biosynthesis	0.259139	0.50544	-0.0353119	0.345586	0.345586	0.345586	23	23	23	3	3	3	0.466001	0.166104	0.920091	0.748482	0.468933	0.967029
PWY1ZNC.1..assimilatory.sulfate.reduction.IV	0.438534	0.164183	1.16882	0.251352	0.251352	0.251352	23	23	23	23	23	23	0.102869	0.524177	0.000371873	0.360277	0.784384	0.0390455
PWY3O.4107..NAD.salvage.pathway.V..PNC.V.cycle.	0.099819	-0.476485	0.0204681	0.417687	0.417687	0.417687	23	23	23	23	23	23	0.81457	0.273032	0.961606	0.923625	0.586012	0.9837
PWY490.3..nitrate.reduction.VI..assimilatory.	-0.655514	-0.0713663	-0.501043	0.527691	0.527691	0.527691	23	23	23	11	11	11	0.234297	0.89432	0.358263	0.556421	0.959852	0.665118
PWY4FS.7..phosphatidylglycerol.biosynthesis.I..plastidic.	0.0576831	-0.0627121	0.454482	0.117996	0.117996	0.117996	23	23	23	23	23	23	0.632422	0.60332	0.00172588	0.8403	0.827239	0.0516153
PWY4FS.8..phosphatidylglycerol.biosynthesis.II..non.plastidic.	0.0576831	-0.0627121	0.454482	0.117996	0.117996	0.117996	23	23	23	23	23	23	0.632422	0.60332	0.00172588	0.8403	0.827239	0.0516153
PWY4LZ.257..superpathway.of.fermentation..Chlamydomonas.reinhardtii.	0.029871	0.0293134	0.657624	0.180688	0.180688	0.180688	23	23	23	23	23	23	0.871047	0.873432	0.00266354	0.952947	0.953761	0.0562053
PWY66.367..ketogenesis	-0.462813	0.13825	0.556287	0.49042	0.49042	0.49042	23	23	23	5	5	5	0.361026	0.782068	0.275365	0.665118	0.905744	0.586012
PWY66.388..ceramide.degradation.by..alpha..oxidation	0.599022	0.0627726	0.023048	0.394437	0.394437	0.394437	23	23	23	8	8	8	0.15089	0.875806	0.954222	0.451583	0.953761	0.98336
PWY66.389..phytol.degradation	0.387284	-0.257948	0.446478	0.488436	0.488436	0.488436	23	23	23	23	23	23	0.440932	0.605611	0.375987	0.724154	0.828228	0.672563
PWY66.391..fatty.acid..beta..oxidation.VI..mammalian.peroxisome.	0.792461	1.74032	2.78204	0.980408	0.980408	0.980408	23	23	23	15	15	15	0.43228	0.0973552	0.0130407	0.716629	0.350572	0.120372
PWY66.399..gluconeogenesis.III	-0.536843	0.348791	-0.0344761	0.738771	0.738771	0.738771	23	23	23	22	22	22	0.478783	0.643735	0.963404	0.763232	0.849895	0.9837
PWY66.409..superpathway.of.purine.nucleotide.salvage	-0.286695	-0.269881	-0.175486	0.21543	0.21543	0.21543	23	23	23	23	23	23	0.20431	0.230612	0.428813	0.514911	0.553555	0.715797
PWY66.429..fatty.acid.biosynthesis.initiation..mitochondria.	-0.258662	-0.119456	-0.0111856	0.104916	0.104916	0.104916	23	23	23	23	23	23	0.027127	0.273863	0.916598	0.183875	0.586012	0.967029
PYRIDNUCSAL.PWY..NAD.salvage.pathway.I..PNC.VI.cycle.	-0.00718575	-0.491405	0.0715548	0.383028	0.383028	0.383028	23	23	23	23	23	23	0.985296	0.220256	0.854476	0.994079	0.536632	0.945211
PYRIDNUCSYN.PWY..NAD.de.novo.biosynthesis.I..from.aspartate.	-0.0108394	-0.0639721	-0.00940969	0.0707526	0.0707526	0.0707526	23	23	23	23	23	23	0.880399	0.381019	0.896068	0.953958	0.675739	0.960832
PYRIDOXSYN.PWY..pyridoxal.5..phosphate.biosynthesis.I	-0.236657	-0.21975	0.189423	0.101056	0.101056	0.101056	23	23	23	23	23	23	0.0343725	0.0471636	0.0817295	0.198022	0.233011	0.319979
REDCITCYC..TCA.cycle.VI..Helicobacter.	-0.3773	-0.273805	-0.59528	0.633935	0.633935	0.633935	23	23	23	23	23	23	0.562067	0.672966	0.36504	0.804337	0.865539	0.667364
RHAMCAT.PWY..L.rhamnose.degradation.I	-0.113085	-0.116117	0.307917	0.141867	0.141867	0.141867	23	23	23	23	23	23	0.438282	0.426364	0.0470848	0.722247	0.714433	0.233011
RIBOSYN2.PWY..flavin.biosynthesis.I..bacteria.and.plants.	-0.138808	-0.000606777	0.0604251	0.13755	0.13755	0.13755	23	23	23	23	23	23	0.325583	0.996526	0.665402	0.635738	0.998933	0.862045
RUMP.PWY..formaldehyde.oxidation.I	0.248469	0.882253	0.968934	0.609207	0.609207	0.609207	23	23	23	6	6	6	0.687938	0.163863	0.128227	0.873857	0.466841	0.408946
SALVADEHYPOX.PWY..adenosine.nucleotides.degradation.II	0.0499073	-0.0757256	0.346688	0.0824371	0.0824371	0.0824371	23	23	23	23	23	23	0.554596	0.373859	0.000880072	0.801012	0.672563	0.0476387
SER.GLYSYN.PWY..superpathway.of.L.serine.and.glycine.biosynthesis.I	0.00361399	-0.0241831	-0.12953	0.0599862	0.0599862	0.0599862	23	23	23	23	23	23	0.952792	0.692802	0.0482664	0.98336	0.875674	0.234733
SO4ASSIM.PWY..assimilatory.sulfate.reduction.I	-0.0310513	-0.120643	0.537287	0.162755	0.162755	0.162755	23	23	23	23	23	23	0.851422	0.470743	0.00522546	0.945211	0.75331	0.0754433
SULFATE.CYS.PWY..superpathway.of.sulfate.assimilation.and.cysteine.biosynthesis	0.0197908	-0.0456074	0.376952	0.112368	0.112368	0.112368	23	23	23	23	23	23	0.862707	0.690942	0.00469333	0.95028	0.875099	0.0731065
TCA..TCA.cycle.I..prokaryotic.	-0.237276	-0.353083	0.205547	0.304916	0.304916	0.304916	23	23	23	23	23	23	0.449352	0.266146	0.511159	0.732256	0.5803	0.775891
TCA.GLYOX.BYPASS..superpathway.of.glyoxylate.bypass.and.TCA	-0.193773	-0.324624	0.304038	0.271117	0.271117	0.271117	23	23	23	23	23	23	0.486475	0.250956	0.280885	0.766385	0.567855	0.589103
THISYNARA.PWY..superpathway.of.thiamine.diphosphate.biosynthesis.III..eukaryotes.	-0.0819789	0.0586907	-0.557319	0.332329	0.332329	0.332329	23	23	23	23	23	23	0.808832	0.862416	0.116309	0.922157	0.95028	0.387807
THREOCAT.PWY..superpathway.of.L.threonine.metabolism	-0.770744	-0.541235	0.244166	0.500422	0.500422	0.500422	23	23	23	13	13	13	0.145615	0.29757	0.633093	0.442172	0.605351	0.8403
THRESYN.PWY..superpathway.of.L.threonine.biosynthesis	0.131028	0.0224401	0.106883	0.0684665	0.0684665	0.0684665	23	23	23	23	23	23	0.0752847	0.74771	0.139722	0.303332	0.895957	0.429496
TRNA.CHARGING.PWY..tRNA.charging	0.00700175	-0.0282107	-0.0637248	0.0677658	0.0677658	0.0677658	23	23	23	23	23	23	0.919152	0.683415	0.362749	0.967029	0.871804	0.665118
UBISYN.PWY..superpathway.of.ubiquinol.8.biosynthesis..early.decarboxylation.	0.626097	0.27888	1.44561	0.430864	0.430864	0.430864	23	23	23	12	12	12	0.168213	0.527926	0.00470937	0.473165	0.786206	0.0731065
UDPNAGSYN.PWY..UDP.N.acetyl.D.glucosamine.biosynthesis.I	0.4432	0.242808	0.256831	0.0981773	0.0981773	0.0981773	23	23	23	23	23	23	0.000461656	0.0265122	0.0200625	0.0390455	0.183875	0.154292
UNINTEGRATED	0.0562599	0.0192687	0.086101	0.0399839	0.0399839	0.0399839	23	23	23	23	23	23	0.180888	0.637202	0.0489165	0.489578	0.843954	0.236969
UNMAPPED	-0.18841	-0.0277052	-0.362811	0.159135	0.159135	0.159135	23	23	23	23	23	23	0.255995	0.864262	0.0386704	0.570149	0.95028	0.206629
URDEGR.PWY..superpathway.of.allantoin.degradation.in.plants	-0.286876	-0.596257	-0.423473	0.41216	0.41216	0.41216	23	23	23	14	14	14	0.497642	0.169697	0.321389	0.771267	0.473706	0.633022
VALSYN.PWY..L.valine.biosynthesis	0.264044	0.0845856	0.214407	0.110117	0.110117	0.110117	23	23	23	23	23	23	0.0302374	0.454557	0.0708751	0.190975	0.734602	0.293155
X1CMET2.PWY..folate.transformations.III..E..coli.	0.0735839	-0.0608432	0.064568	0.101992	0.101992	0.101992	23	23	23	23	23	23	0.482296	0.56017	0.536719	0.76443	0.80347	0.791724
X3.HYDROXYPHENYLACETATE.DEGRADATION.PWY..4.hydroxyphenylacetate.degradation	0.386429	-0.0327633	0.477494	0.305286	0.305286	0.305286	23	23	23	6	6	6	0.226198	0.916054	0.140061	0.548558	0.967029	0.429496

## Sheet: KO
	Values	value
	Sum of coef			Sum of stderr			Sum of N			Sum of N.not.0			Sum of pval			Sum of qval
KEGG Orthology	Baizhu	Daqingye	Hehuan	Baizhu	Daqingye	Hehuan	Baizhu	Daqingye	Hehuan	Baizhu	Daqingye	Hehuan	Baizhu	Daqingye	Hehuan	Baizhu	Daqingye	Hehuan
K00001..alcohol.dehydrogenase..EC.1.1.1.1.	0.660563	0.104186	0.679222	0.292115	0.292115	0.292115	23	23	23	10	10	10	0.0401616	0.726657	0.0355818	0.230898	0.887467	0.218307
K00002..alcohol.dehydrogenase..NADP....EC.1.1.1.2.	-0.284852	0.0383225	-0.73418	0.750683	0.750683	0.750683	23	23	23	7	7	7	0.709862	0.959984	0.344144	0.878699	0.989052	0.64327
K00003..homoserine.dehydrogenase..EC.1.1.1.3.	-0.407498	-0.445995	0.918339	0.635276	0.635276	0.635276	23	23	23	19	19	19	0.531426	0.493971	0.169956	0.777368	0.753365	0.468636
K00005..glycerol.dehydrogenase..EC.1.1.1.6.	-0.0717955	0.0909363	0.562957	0.381173	0.381173	0.381173	23	23	23	23	23	23	0.853276	0.814863	0.161627	0.948723	0.93085	0.458466
K00008..L.iditol.2.dehydrogenase..EC.1.1.1.14.	-2.02307	-0.618249	-0.436898	0.726255	0.726255	0.726255	23	23	23	11	11	11	0.0143323	0.408611	0.556854	0.140843	0.695032	0.793475
K00009..mannitol.1.phosphate.5.dehydrogenase..EC.1.1.1.17.	0.361048	-0.0745024	1.19404	0.389658	0.389658	0.389658	23	23	23	23	23	23	0.369664	0.851083	0.00831185	0.66504	0.948026	0.109857
K00010..myo.inositol.2.dehydrogenase...D.chiro.inositol.1.dehydrogenase..EC.1.1.1.18.1.1.1.369.	0.619726	0.799662	1.4068	0.655344	0.655344	0.655344	23	23	23	15	15	15	0.360219	0.242358	0.0496555	0.658096	0.545792	0.255929
K00012..UDPglucose.6.dehydrogenase..EC.1.1.1.22.	-0.919189	-0.969529	-0.602785	0.336859	0.336859	0.336859	23	23	23	22	22	22	0.0162211	0.0120772	0.0950248	0.14797	0.129979	0.355028
K00013..histidinol.dehydrogenase..EC.1.1.1.23.	0.323212	0.405899	-0.194735	0.179322	0.179322	0.179322	23	23	23	23	23	23	0.0932322	0.040171	0.296003	0.352082	0.230898	0.603332
K00014..shikimate.dehydrogenase..EC.1.1.1.25.	-0.684759	-0.871181	-0.733091	0.283834	0.283834	0.283834	23	23	23	23	23	23	0.0298636	0.00818213	0.0214544	0.199765	0.109857	0.167675
K00016..L.lactate.dehydrogenase..EC.1.1.1.27.	1.12808	1.03713	-0.416335	0.434443	0.434443	0.434443	23	23	23	23	23	23	0.0213322	0.0318889	0.354419	0.166864	0.204878	0.653332
K00018..glycerate.dehydrogenase..EC.1.1.1.29.	0.102726	0.460245	1.4999	0.87866	0.87866	0.87866	23	23	23	19	19	19	0.908523	0.608274	0.108984	0.970088	0.82196	0.379891
K00020..3.hydroxyisobutyrate.dehydrogenase..EC.1.1.1.31.	-0.263238	-0.722475	-0.254515	0.562892	0.562892	0.562892	23	23	23	4	4	4	0.647115	0.219825	0.657973	0.843198	0.524436	0.849398
K00024..malate.dehydrogenase..EC.1.1.1.37.	-0.253561	-0.241581	-0.100824	0.125202	0.125202	0.125202	23	23	23	23	23	23	0.0621997	0.0740278	0.434017	0.285383	0.314115	0.711199
K00027..malate.dehydrogenase..oxaloacetate.decarboxylating...EC.1.1.1.38.	-0.493721	-0.121565	0.0936783	0.449063	0.449063	0.449063	23	23	23	23	23	23	0.289985	0.790538	0.837737	0.596558	0.919668	0.943277
K00029..malate.dehydrogenase..oxaloacetate.decarboxylating..NADP....EC.1.1.1.40.	0.0690434	-0.365911	0.485919	0.536465	0.536465	0.536465	23	23	23	21	21	21	0.899417	0.506267	0.380308	0.967103	0.761104	0.674023
K00030..isocitrate.dehydrogenase..NAD....EC.1.1.1.41.	-1.2144	-1.78691	-1.13466	0.593608	0.593608	0.593608	23	23	23	20	20	20	0.0596616	0.00919255	0.0762328	0.279766	0.115043	0.31892
K00031..isocitrate.dehydrogenase..EC.1.1.1.42.	-0.692437	-0.672043	-0.22184	0.24991	0.24991	0.24991	23	23	23	22	22	22	0.0149865	0.0175909	0.389664	0.143521	0.153575	0.680178
K00033..6.phosphogluconate.dehydrogenase..EC.1.1.1.44.1.1.1.343.	0.16465	0.966987	0.155746	0.679193	0.679193	0.679193	23	23	23	9	9	9	0.811932	0.176198	0.821909	0.929309	0.475635	0.935267
K00034..glucose.1.dehydrogenase..EC.1.1.1.47.	0.0218654	0.188532	0.895594	0.413012	0.413012	0.413012	23	23	23	3	3	3	0.958495	0.654754	0.047066	0.989052	0.847419	0.249787
K00036..glucose.6.phosphate.1.dehydrogenase..EC.1.1.1.49.1.1.1.363.	-0.331091	-0.22734	-0.181332	0.181224	0.181224	0.181224	23	23	23	23	23	23	0.0890267	0.230146	0.333948	0.343363	0.534154	0.634573
K00040..fructuronate.reductase..EC.1.1.1.57.	1.11539	0.506077	1.09732	0.439733	0.439733	0.439733	23	23	23	20	20	20	0.0236399	0.268942	0.0256003	0.177156	0.574294	0.18541
K00041..tagaturonate.reductase..EC.1.1.1.58.	-0.460791	-0.230809	-0.433776	0.211814	0.211814	0.211814	23	23	23	23	23	23	0.0469003	0.293942	0.0594652	0.249595	0.601083	0.279414
K00042..2.hydroxy.3.oxopropionate.reductase..EC.1.1.1.60.	0.265614	0.320347	1.48295	0.462543	0.462543	0.462543	23	23	23	22	22	22	0.574797	0.499759	0.00625523	0.804952	0.756907	0.0978407
K00045..mannitol.2.dehydrogenase..EC.1.1.1.67.	-0.505568	-0.371003	-0.811764	0.410725	0.410725	0.410725	23	23	23	13	13	13	0.238458	0.381519	0.0679705	0.542693	0.675032	0.298469
K00046..gluconate.5.dehydrogenase	0.00957723	0.607456	1.30575	0.543761	0.543761	0.543761	23	23	23	21	21	21	0.986191	0.282346	0.030454	0.99802	0.588254	0.201315
K00048..lactaldehyde.reductase..EC.1.1.1.77.	0.17266	0.0685654	0.960993	0.2492	0.2492	0.2492	23	23	23	23	23	23	0.499599	0.787179	0.00171058	0.756777	0.91872	0.0583264
K00052..3.isopropylmalate.dehydrogenase..EC.1.1.1.85.	0.162438	0.208359	-0.313217	0.120724	0.120724	0.120724	23	23	23	23	23	23	0.199757	0.106267	0.0211503	0.504491	0.374081	0.166424
K00053..ketol.acid.reductoisomerase..EC.1.1.1.86.	0.986102	0.980578	0.0317882	0.164979	0.164979	0.164979	23	23	23	23	23	23	3.48127e-05	3.68722e-05	0.849995	0.017462	0.017462	0.947544
K00057..glycerol.3.phosphate.dehydrogenase..NAD.P.....EC.1.1.1.94.	0.276892	0.347754	0.151381	0.310823	0.310823	0.310823	23	23	23	23	23	23	0.387884	0.281814	0.633678	0.67912	0.58757	0.83571
K00058..D.3.phosphoglycerate.dehydrogenase..EC.1.1.1.95.	0.515593	0.546935	0.0999907	0.235411	0.235411	0.235411	23	23	23	23	23	23	0.0457468	0.0355585	0.677408	0.246521	0.218279	0.860362
K00059..3.oxoacyl..acyl.carrier.protein..reductase..EC.1.1.1.100.	-0.281646	0.146691	-0.487548	0.270732	0.270732	0.270732	23	23	23	23	23	23	0.315358	0.596225	0.0927138	0.619137	0.815296	0.351262
K00060..threonine.3.dehydrogenase..EC.1.1.1.103.	0.210666	-0.116263	0.769599	0.472489	0.472489	0.472489	23	23	23	19	19	19	0.662487	0.809188	0.125552	0.852559	0.928102	0.405936
K00065..2.deoxy.D.gluconate.3.dehydrogenase..EC.1.1.1.125.	0.694784	0.725719	1.23751	0.514585	0.514585	0.514585	23	23	23	20	20	20	0.197968	0.17986	0.0302749	0.502208	0.48125	0.201255
K00067..dTDP.4.dehydrorhamnose.reductase..EC.1.1.1.133.	-0.380196	0.253617	-0.068395	0.553515	0.553515	0.553515	23	23	23	21	21	21	0.503143	0.653695	0.903379	0.758869	0.847419	0.968463
K00068..sorbitol.6.phosphate.2.dehydrogenase..EC.1.1.1.140.	-0.284464	0.451248	0.181296	0.597679	0.597679	0.597679	23	23	23	19	19	19	0.641421	0.462708	0.766078	0.839564	0.732262	0.906332
K00073..ureidoglycolate.dehydrogenase..NAD....EC.1.1.1.350.	-0.107697	-0.633966	0.207234	0.638942	0.638942	0.638942	23	23	23	15	15	15	0.868549	0.337879	0.75046	0.952702	0.638474	0.898206
K00074..3.hydroxybutyryl.CoA.dehydrogenase..EC.1.1.1.157.	-1.04534	-1.10762	-1.49216	0.856167	0.856167	0.856167	23	23	23	21	21	21	0.241378	0.215783	0.102291	0.54542	0.520506	0.367565
K00075..UDP.N.acetylmuramate.dehydrogenase..EC.1.3.1.98.	0.00753891	0.260375	-0.182418	0.242713	0.242713	0.242713	23	23	23	23	23	23	0.975652	0.301237	0.464557	0.994488	0.608103	0.734083
K00076..7.alpha.hydroxysteroid.dehydrogenase	0.0206375	0.180491	0.639477	0.328651	0.328651	0.328651	23	23	23	12	12	12	0.950818	0.59153	0.0720457	0.986846	0.812898	0.309352
K00077..2.dehydropantoate.2.reductase..EC.1.1.1.169.	-0.530839	-0.108977	0.052702	0.311215	0.311215	0.311215	23	23	23	23	23	23	0.109677	0.731317	0.867899	0.380706	0.889825	0.95262
K00087..xanthine.dehydrogenase.molybdenum.binding.subunit..EC.1.17.1.4.	0.380164	0.499415	0.217801	0.389002	0.389002	0.389002	23	23	23	23	23	23	0.344936	0.21994	0.584355	0.643858	0.5245	0.809449
K00088..IMP.dehydrogenase..EC.1.1.1.205.	0.0658743	-0.0768108	0.422455	0.352362	0.352362	0.352362	23	23	23	23	23	23	0.854352	0.830549	0.250242	0.948857	0.939402	0.555173
K00090..gluconate.2.dehydrogenase..EC.1.1.1.215.	-0.129311	-0.245901	0.552763	0.379809	0.379809	0.379809	23	23	23	23	23	23	0.73852	0.527735	0.167432	0.893131	0.775304	0.465542
K00094..galactitol.1.phosphate.5.dehydrogenase..EC.1.1.1.251.	-0.108935	-0.0263641	0.63351	0.259313	0.259313	0.259313	23	23	23	19	19	19	0.680763	0.920454	0.028346	0.86216	0.97382	0.1946
K00096..glycerol.1.phosphate.dehydrogenase..NAD.P.....EC.1.1.1.261.	0.120732	0.0129813	1.30518	0.718702	0.718702	0.718702	23	23	23	19	19	19	0.868369	0.985778	0.0851813	0.952702	0.997951	0.337202
K00097..4.hydroxythreonine.4.phosphate.dehydrogenase..EC.1.1.1.262.	-0.556491	-0.768317	-0.00258388	0.26292	0.26292	0.26292	23	23	23	23	23	23	0.0524225	0.0110067	0.992296	0.262544	0.125914	0.999938
K00098..L.idonate.5.dehydrogenase	0.0407721	-0.0527587	0.412641	0.157825	0.157825	0.157825	23	23	23	8	8	8	0.799906	0.743119	0.0203913	0.923687	0.895134	0.163018
K00099..1.deoxy.D.xylulose.5.phosphate.reductoisomerase..EC.1.1.1.267.	0.320218	0.417318	-0.226676	0.137807	0.137807	0.137807	23	23	23	23	23	23	0.0355497	0.00894928	0.122042	0.218279	0.113676	0.399061
K00101..L.lactate.dehydrogenase..cytochrome...EC.1.1.2.3.	0.418075	0.233531	1.34097	0.334051	0.334051	0.334051	23	23	23	18	18	18	0.231207	0.495925	0.00127455	0.534931	0.754163	0.0528466
K00104..glycolate.oxidase..EC.1.1.3.15.	0.406091	-0.25108	0.666181	0.375202	0.375202	0.375202	23	23	23	23	23	23	0.297168	0.514124	0.0972658	0.603685	0.765425	0.360236
K00108..choline.dehydrogenase..EC.1.1.99.1.	0.370218	0.38932	1.81345	0.481642	0.481642	0.481642	23	23	23	18	18	18	0.454828	0.432386	0.0020789	0.726078	0.709533	0.0639097
K00111..glycerol.3.phosphate.dehydrogenase..EC.1.1.5.3.	-0.213006	-0.476137	0.562728	0.355549	0.355549	0.355549	23	23	23	23	23	23	0.558644	0.201769	0.13572	0.793968	0.506277	0.420925
K00112..glycerol.3.phosphate.dehydrogenase.subunit.B..EC.1.1.5.3.	-0.162322	0.37406	0.46177	0.454712	0.454712	0.454712	23	23	23	8	8	8	0.726316	0.42421	0.326715	0.887467	0.704972	0.629557
K00113..glycerol.3.phosphate.dehydrogenase.subunit.C..EC.1.1.5.3.	0.396155	0.396819	1.63144	0.573802	0.573802	0.573802	23	23	23	18	18	18	0.501189	0.500484	0.0129875	0.757386	0.757112	0.134253
K00116..malate.dehydrogenase..quinone...EC.1.1.5.4.	0.0242813	0.29568	0.752484	0.341474	0.341474	0.341474	23	23	23	23	23	23	0.944309	0.401012	0.0446274	0.984688	0.688147	0.244362
K00117..quinoprotein.glucose.dehydrogenase..EC.1.1.5.2.	-0.481112	-0.51964	0.00576573	0.551671	0.551671	0.551671	23	23	23	15	15	15	0.397708	0.362026	0.991807	0.686034	0.659202	0.999938
K00121..S..hydroxymethyl.glutathione.dehydrogenase...alcohol.dehydrogenase..EC.1.1.1.284.1.1.1.1.	0.481704	-0.46284	1.08845	0.563187	0.563187	0.563187	23	23	23	18	18	18	0.406517	0.424706	0.0733894	0.693058	0.70524	0.312257
K00123..formate.dehydrogenase.major.subunit..EC.1.2.1.2.	-0.56105	0.167154	0.239267	0.341641	0.341641	0.341641	23	23	23	21	21	21	0.122719	0.632198	0.49514	0.400371	0.835533	0.754028
K00124..formate.dehydrogenase.iron.sulfur.subunit	-0.0874069	-0.391214	0.977272	0.325869	0.325869	0.325869	23	23	23	23	23	23	0.792282	0.249075	0.00922191	0.920308	0.553239	0.115043
K00127..formate.dehydrogenase.subunit.gamma	0.0745347	-0.0447104	0.886645	0.391527	0.391527	0.391527	23	23	23	22	22	22	0.851668	0.910655	0.0393948	0.948165	0.970416	0.229866
K00128..aldehyde.dehydrogenase..NAD....EC.1.2.1.3.	0.489815	0.909658	0.151805	0.452701	0.452701	0.452701	23	23	23	22	22	22	0.29749	0.0641159	0.742332	0.603914	0.289838	0.894933
K00130..betaine.aldehyde.dehydrogenase..EC.1.2.1.8.	-0.41966	-1.75231	0.257414	1.08215	1.08215	1.08215	23	23	23	12	12	12	0.703865	0.127192	0.815349	0.875684	0.408961	0.93085
K00131..glyceraldehyde.3.phosphate.dehydrogenase..NADP....EC.1.2.1.9.	0.821698	0.219897	-0.00293291	0.516916	0.516916	0.516916	23	23	23	3	3	3	0.133135	0.676689	0.995549	0.417386	0.860111	1
K00133..aspartate.semialdehyde.dehydrogenase..EC.1.2.1.11.	-0.0742172	-0.454655	0.171975	0.427548	0.427548	0.427548	23	23	23	23	23	23	0.86465	0.305423	0.693525	0.951589	0.611207	0.870113
K00134..glyceraldehyde.3.phosphate.dehydrogenase..EC.1.2.1.12.	-0.12034	0.286737	0.321432	0.24097	0.24097	0.24097	23	23	23	23	23	23	0.625201	0.253727	0.203383	0.831707	0.558523	0.507864
K00135..succinate.semialdehyde.dehydrogenase...glutarate.semialdehyde.dehydrogenase..EC.1.2.1.16.1.2.1.79.1.2.1.20.	-0.222717	-0.839522	1.17328	0.680245	0.680245	0.680245	23	23	23	21	21	21	0.748143	0.237208	0.106279	0.896887	0.541853	0.374081
K00137..aminobutyraldehyde.dehydrogenase..EC.1.2.1.19.	-0.270941	-0.392865	0.373927	0.231004	0.231004	0.231004	23	23	23	17	17	17	0.260405	0.111091	0.127804	0.565794	0.382722	0.409797
K00138..aldehyde.dehydrogenase..EC.1.2.1...	0.140489	-0.441354	0.622407	0.326223	0.326223	0.326223	23	23	23	18	18	18	0.673269	0.197499	0.0770974	0.858691	0.501841	0.3209
K00140..malonate.semialdehyde.dehydrogenase..acetylating....methylmalonate.semialdehyde.dehydrogenase..EC.1.2.1.18.1.2.1.27.	0.61577	0.675475	0.514741	0.399798	0.399798	0.399798	23	23	23	4	4	4	0.145494	0.112941	0.218507	0.433669	0.38563	0.522825
K00145..N.acetyl.gamma.glutamyl.phosphate.reductase..EC.1.2.1.38.	-0.371451	-0.0876991	-0.617421	0.155213	0.155213	0.155213	23	23	23	23	23	23	0.0313015	0.581014	0.00137855	0.203495	0.807848	0.0542377
K00146..phenylacetaldehyde.dehydrogenase..EC.1.2.1.39.	0.0105906	-0.29724	-0.00215649	0.230836	0.230836	0.230836	23	23	23	8	8	8	0.964053	0.218676	0.992678	0.99075	0.522825	1
K00147..glutamate.5.semialdehyde.dehydrogenase..EC.1.2.1.41.	0.26609	0.246884	-0.288498	0.134344	0.134344	0.134344	23	23	23	23	23	23	0.0673064	0.0870825	0.0494579	0.297458	0.340523	0.255787
K00156..pyruvate.dehydrogenase..quinone...EC.1.2.5.1.	0.519411	-1.03377	-0.695583	0.73102	0.73102	0.73102	23	23	23	16	16	16	0.488947	0.17899	0.357344	0.750246	0.479909	0.655491
K00161..pyruvate.dehydrogenase.E1.component.alpha.subunit..EC.1.2.4.1.	0.367342	0.777912	0.859941	0.65691	0.65691	0.65691	23	23	23	15	15	15	0.58256	0.250938	0.206123	0.808056	0.555664	0.510471
K00163..pyruvate.dehydrogenase.E1.component..EC.1.2.4.1.	-0.0522058	0.22253	0.847388	0.289966	0.289966	0.289966	23	23	23	23	23	23	0.859689	0.455516	0.0110959	0.950468	0.726078	0.125989
K00164..2.oxoglutarate.dehydrogenase.E1.component..EC.1.2.4.2.	0.0454064	-0.637538	0.801892	0.446041	0.446041	0.446041	23	23	23	22	22	22	0.920352	0.174727	0.0936859	0.97382	0.473562	0.352458
K00169..pyruvate.ferredoxin.oxidoreductase.alpha.subunit..EC.1.2.7.1.	-0.0794461	1.11235	0.745291	0.666486	0.666486	0.666486	23	23	23	21	21	21	0.906367	0.111516	0.277404	0.969417	0.383593	0.583109
K00170..pyruvate.ferredoxin.oxidoreductase.beta.subunit..EC.1.2.7.1.	1.59576	0.613504	1.33991	0.735068	0.735068	0.735068	23	23	23	19	19	19	0.0464081	0.417034	0.088334	0.248	0.700877	0.342842
K00171..pyruvate.ferredoxin.oxidoreductase.delta.subunit..EC.1.2.7.1.	-0.217538	1.28954	0.903582	0.891908	0.891908	0.891908	23	23	23	14	14	14	0.809921	0.164521	0.323746	0.928254	0.461638	0.626648
K00172..pyruvate.ferredoxin.oxidoreductase.gamma.subunit..EC.1.2.7.1.	1.65237	1.38955	1.44502	1.01618	1.01618	1.01618	23	23	23	12	12	12	0.125073	0.191936	0.175791	0.405031	0.495243	0.475085
K00174..2.oxoglutarate.2.oxoacid.ferredoxin.oxidoreductase.subunit.alpha..EC.1.2.7.3.1.2.7.11.	-0.782678	-0.562816	-0.529319	0.233889	0.233889	0.233889	23	23	23	23	23	23	0.00474281	0.0303464	0.0398831	0.0884332	0.201315	0.230735
K00175..2.oxoglutarate.2.oxoacid.ferredoxin.oxidoreductase.subunit.beta..EC.1.2.7.3.1.2.7.11.	-0.498094	-0.433503	-0.485231	0.296837	0.296837	0.296837	23	23	23	23	23	23	0.115312	0.166049	0.124187	0.389018	0.463618	0.403507
K00176..2.oxoglutarate.ferredoxin.oxidoreductase.subunit.delta..EC.1.2.7.3.	-1.25779	-0.860741	-0.217658	0.507229	0.507229	0.507229	23	23	23	20	20	20	0.0263181	0.11157	0.6743	0.187995	0.383593	0.859248
K00177..2.oxoglutarate.ferredoxin.oxidoreductase.subunit.gamma..EC.1.2.7.3.	1.66449	2.18652	2.70943	1.03057	1.03057	1.03057	23	23	23	15	15	15	0.127574	0.0513221	0.0192301	0.409797	0.260532	0.15927
K00179..indolepyruvate.ferredoxin.oxidoreductase..alpha.subunit	-0.429569	-0.587265	-0.86854	0.278441	0.278441	0.278441	23	23	23	23	23	23	0.145073	0.0533258	0.00749864	0.433082	0.265001	0.105575
K00180..indolepyruvate.ferredoxin.oxidoreductase..beta.subunit	-0.0984639	1.21247	2.80853	1.04847	1.04847	1.04847	23	23	23	14	14	14	0.926492	0.266603	0.0178236	0.975655	0.572162	0.154209
K00183..molybdopterin.oxidoreductase..molybdopterin.binding.subunit	0.561745	0.619527	0.834935	0.407858	0.407858	0.407858	23	23	23	4	4	4	0.189789	0.150765	0.0596613	0.492977	0.442983	0.279766
K00184..molybdopterin.oxidoreductase..iron.sulfur.binding.subunit	-0.0555606	-0.267889	0.525689	0.40666	0.40666	0.40666	23	23	23	9	9	9	0.893264	0.520705	0.216971	0.964596	0.769868	0.521251
K00185..molybdopterin.oxidoreductase..membrane.subunit	0.758001	0.670053	1.47752	0.55268	0.55268	0.55268	23	23	23	5	5	5	0.19151	0.245164	0.0180102	0.494674	0.548983	0.154829
K00194..acetyl.CoA.decarbonylase.synthase.complex.subunit.delta..EC.2.1.1.245.	0.136693	0.0997945	-0.235905	0.742166	0.742166	0.742166	23	23	23	13	13	13	0.856355	0.894836	0.755005	0.949775	0.965231	0.900072
K00198..carbon.monoxide.dehydrogenase.catalytic.subunit..EC.1.2.7.4.	-0.975048	-0.310282	-0.499401	0.443393	0.443393	0.443393	23	23	23	7	7	7	0.0449167	0.495359	0.278699	0.244824	0.754028	0.584099
K00208..enoyl..acyl.carrier.protein..reductase.I..EC.1.3.1.9.1.3.1.10.	-0.60279	-0.5088	0.220272	0.342199	0.342199	0.342199	23	23	23	19	19	19	0.0998715	0.159133	0.530133	0.364528	0.455653	0.777068
K00209..enoyl..acyl.carrier.protein..reductase...trans.2.enoyl.CoA.reductase..NAD....EC.1.3.1.9.1.3.1.44.	0.240427	0.461087	0.184822	0.226638	0.226638	0.226638	23	23	23	4	4	4	0.306381	0.0609182	0.428185	0.611808	0.282016	0.707212
K00210..prephenate.dehydrogenase..EC.1.3.1.12.	-0.816399	-0.232847	-0.37679	0.346942	0.346942	0.346942	23	23	23	23	23	23	0.0336172	0.512958	0.295652	0.210728	0.764697	0.602936
K00215..4.hydroxy.tetrahydrodipicolinate.reductase..EC.1.17.1.8.	0.882893	0.912497	-0.0237974	0.197626	0.197626	0.197626	23	23	23	23	23	23	0.000534042	0.000401356	0.905868	0.0411005	0.0368196	0.96934
K00216..2.3.dihydro.2.3.dihydroxybenzoate.dehydrogenase..EC.1.3.1.28.	0.0718663	0.015329	0.191108	0.137464	0.137464	0.137464	23	23	23	5	5	5	0.60928	0.912791	0.186145	0.822145	0.971192	0.489768
K00219..2.4.dienoyl.CoA.reductase..NADPH2.	-0.244369	-0.166361	0.538648	0.397449	0.397449	0.397449	23	23	23	9	9	9	0.548486	0.681856	0.196719	0.789631	0.862977	0.501074
K00226..dihydroorotate.dehydrogenase..fumarate...EC.1.3.98.1.	-1.07066	-1.46778	0.800665	0.799901	0.799901	0.799901	23	23	23	15	15	15	0.201088	0.0868462	0.333056	0.50596	0.339829	0.63432
K00228..coproporphyrinogen.III.oxidase..EC.1.3.3.3.	0.0335962	0.190408	0.932214	0.324953	0.324953	0.324953	23	23	23	23	23	23	0.919111	0.567166	0.012309	0.973162	0.799691	0.130892
K00230..menaquinone.dependent.protoporphyrinogen.oxidase..EC.1.3.5.3.	0.686015	-0.238777	1.15317	0.337939	0.337939	0.337939	23	23	23	18	18	18	0.0617549	0.491399	0.00419446	0.284166	0.751614	0.082816
K00239..succinate.dehydrogenase...fumarate.reductase..flavoprotein.subunit..EC.1.3.5.1.1.3.5.4.	-0.360045	-0.10652	0.640815	0.325713	0.325713	0.325713	23	23	23	23	23	23	0.287537	0.748456	0.0691808	0.593508	0.896995	0.30217
K00240..succinate.dehydrogenase...fumarate.reductase..iron.sulfur.subunit..EC.1.3.5.1.1.3.5.4.	-0.235268	-0.242277	-0.237793	0.197251	0.197251	0.197251	23	23	23	23	23	23	0.25263	0.239426	0.247809	0.557707	0.543719	0.551913
K00241..succinate.dehydrogenase...fumarate.reductase..cytochrome.b.subunit	-0.0275603	-0.360315	0.268467	0.207462	0.207462	0.207462	23	23	23	23	23	23	0.896181	0.104068	0.216306	0.96596	0.370519	0.520784
K00242..succinate.dehydrogenase...fumarate.reductase..membrane.anchor.subunit	1.16276	0.86357	1.78998	0.507869	0.507869	0.507869	23	23	23	22	22	22	0.0378616	0.110847	0.00330226	0.224202	0.382393	0.0766483
K00243..hypothetical.protein	0.647084	1.19273	0.748463	0.678977	0.678977	0.678977	23	23	23	11	11	11	0.356591	0.10061	0.288731	0.655124	0.365249	0.595084
K00244..fumarate.reductase.flavoprotein.subunit..EC.1.3.5.4.	-0.0891471	-0.224452	0.640929	0.327914	0.327914	0.327914	23	23	23	23	23	23	0.789617	0.504618	0.0704844	0.919422	0.759886	0.305346
K00245..fumarate.reductase.iron.sulfur.subunit..EC.1.3.5.4.	0.328794	-0.413652	0.690266	0.224976	0.224976	0.224976	23	23	23	19	19	19	0.165922	0.0872253	0.00832549	0.463483	0.340853	0.109857
K00246..fumarate.reductase.subunit.C	-0.0580981	-0.870876	0.993739	0.555099	0.555099	0.555099	23	23	23	22	22	22	0.918064	0.138029	0.0941127	0.973114	0.423316	0.353198
K00247..fumarate.reductase.subunit.D	0.148756	-0.21982	0.696615	0.351488	0.351488	0.351488	23	23	23	23	23	23	0.678493	0.541658	0.0672446	0.860924	0.784636	0.297458
K00248..butyryl.CoA.dehydrogenase..EC.1.3.8.1.	0.494867	0.903556	0.192327	0.603072	0.603072	0.603072	23	23	23	6	6	6	0.425161	0.1555	0.754337	0.705422	0.44992	0.899779
K00254..dihydroorotate.dehydrogenase..EC.1.3.5.2.	0.0592594	-0.343306	-0.276709	0.683076	0.683076	0.683076	23	23	23	21	21	21	0.932084	0.622993	0.691474	0.978739	0.830229	0.868305
K00259..alanine.dehydrogenase..EC.1.4.1.1.	-0.17665	0.200278	-0.0270609	0.383284	0.383284	0.383284	23	23	23	8	8	8	0.651892	0.609394	0.944703	0.847225	0.822145	0.984843
K00262..glutamate.dehydrogenase..NADP....EC.1.4.1.4.	-0.570981	-0.525793	-0.658426	0.154121	0.154121	0.154121	23	23	23	23	23	23	0.00233274	0.0041821	0.000764071	0.0667085	0.0827756	0.0461042
K00263..leucine.dehydrogenase..EC.1.4.1.9.	-0.00759137	-0.148236	0.236926	0.248424	0.248424	0.248424	23	23	23	3	3	3	0.976056	0.560298	0.356518	0.994555	0.794307	0.655124
K00265..glutamate.synthase..NADPH.NADH..large.chain..EC.1.4.1.13.1.4.1.14.	0.507029	0.825235	0.804303	0.344737	0.344737	0.344737	23	23	23	23	23	23	0.163306	0.0311181	0.0349505	0.460511	0.203105	0.215808
K00266..glutamate.synthase..NADPH.NADH..small.chain..EC.1.4.1.13.1.4.1.14.	0.924389	0.878173	-0.174176	0.252409	0.252409	0.252409	23	23	23	23	23	23	0.00255063	0.00367044	0.501406	0.0695346	0.0803693	0.757526
K00275..pyridoxamine.5..phosphate.oxidase..EC.1.4.3.5.	-0.664534	-0.332906	-0.140725	0.283154	0.283154	0.283154	23	23	23	23	23	23	0.0339629	0.259082	0.626815	0.212089	0.564404	0.832416
K00276..primary.amine.oxidase..EC.1.4.3.21.	0.0845442	0.0607215	0.14288	0.189798	0.189798	0.189798	23	23	23	8	8	8	0.662791	0.753735	0.464008	0.852666	0.899579	0.733625
K00278..L.aspartate.oxidase..EC.1.4.3.16.	0.316342	0.327393	0.927712	0.48285	0.48285	0.48285	23	23	23	23	23	23	0.522892	0.508699	0.0751004	0.77146	0.762158	0.316353
K00281..glycine.dehydrogenase..EC.1.4.4.2.	-0.0112871	-0.158168	0.601523	0.362695	0.362695	0.362695	23	23	23	22	22	22	0.97561	0.66937	0.119281	0.994488	0.857312	0.395141
K00285..D.amino.acid.dehydrogenase..EC.1.4.5.1.	-0.565908	-0.570037	0.49122	0.400266	0.400266	0.400266	23	23	23	23	23	23	0.179068	0.176117	0.239793	0.479909	0.475528	0.544245
K00286..pyrroline.5.carboxylate.reductase..EC.1.5.1.2.	0.217479	0.295587	-0.258271	0.372519	0.372519	0.372519	23	23	23	23	23	23	0.568562	0.440631	0.499364	0.800781	0.716115	0.756769
K00287..dihydrofolate.reductase..EC.1.5.1.3.	0.542859	0.786113	-1.03796	0.268652	0.268652	0.268652	23	23	23	23	23	23	0.0635812	0.0113983	0.00182786	0.288625	0.126321	0.0600658
K00290..saccharopine.dehydrogenase..NAD...L.lysine.forming...EC.1.5.1.7.	-0.235123	0.669748	0.0552041	0.659622	0.659622	0.659622	23	23	23	17	17	17	0.72543	0.322694	0.934178	0.886577	0.625948	0.979759
K00297..methylenetetrahydrofolate.reductase..NADPH...EC.1.5.1.20.	-0.391739	-0.531391	0.0671237	0.247884	0.247884	0.247884	23	23	23	23	23	23	0.136193	0.0499645	0.790478	0.421377	0.256473	0.919668
K00299..FMN.reductase..EC.1.5.1.38.	0.146845	0.132354	0.438356	0.266305	0.266305	0.266305	23	23	23	14	14	14	0.590025	0.626888	0.121967	0.812207	0.832418	0.399042
K00313..electron.transfer.flavoprotein.quinone.oxidoreductase	0.0028936	-0.0213075	0.677761	0.255431	0.255431	0.255431	23	23	23	19	19	19	0.991121	0.934697	0.0188685	0.999874	0.979759	0.157832
K00322..NAD.P..transhydrogenase..EC.1.6.1.1.	0.323626	0.26168	1.20012	0.329514	0.329514	0.329514	23	23	23	22	22	22	0.342634	0.440312	0.00264922	0.64221	0.715831	0.0702009
K00324..NAD.P..transhydrogenase.subunit.alpha..EC.1.6.1.2.	0.787937	0.738875	-0.560998	0.318753	0.318753	0.318753	23	23	23	23	23	23	0.0273509	0.0366208	0.100916	0.191656	0.22116	0.365693
K00325..NAD.P..transhydrogenase.subunit.beta..EC.1.6.1.2.	-0.574438	-0.517149	0.316067	0.244428	0.244428	0.244428	23	23	23	23	23	23	0.033921	0.0527314	0.216869	0.211942	0.263292	0.521251
K00330..NADH.quinone.oxidoreductase.subunit.A..EC.1.6.5.3.	-0.606607	-0.243526	-0.0607497	0.24241	0.24241	0.24241	23	23	23	23	23	23	0.0248029	0.331502	0.805622	0.18141	0.633241	0.926309
K00331..NADH.quinone.oxidoreductase.subunit.B..EC.1.6.5.3.	-0.454301	-0.19671	-0.0982914	0.213442	0.213442	0.213442	23	23	23	23	23	23	0.0514017	0.372229	0.652172	0.260673	0.667215	0.847303
K00334..NADH.quinone.oxidoreductase.subunit.E..EC.1.6.5.3.	0.0699957	0.0152157	0.531574	0.379859	0.379859	0.379859	23	23	23	18	18	18	0.856433	0.968611	0.183349	0.949775	0.992657	0.485418
K00335..NADH.quinone.oxidoreductase.subunit.F..EC.1.6.5.3.	-0.321833	-0.0749396	-0.229503	0.408439	0.408439	0.408439	23	23	23	23	23	23	0.4438	0.857042	0.583027	0.718901	0.949848	0.808446
K00336..NADH.quinone.oxidoreductase.subunit.G..EC.1.6.5.3.	-0.249658	0.188338	0.483051	0.349136	0.349136	0.349136	23	23	23	23	23	23	0.486114	0.597911	0.187782	0.7484	0.816163	0.491414
K00337..NADH.quinone.oxidoreductase.subunit.H..EC.1.6.5.3.	-0.395885	-0.32111	0.0944239	0.213687	0.213687	0.213687	23	23	23	23	23	23	0.0849764	0.154972	0.665277	0.33673	0.448728	0.854696
K00338..NADH.quinone.oxidoreductase.subunit.I..EC.1.6.5.3.	0.379119	0.24936	0.92905	0.217767	0.217767	0.217767	23	23	23	23	23	23	0.103394	0.271186	0.000766131	0.369895	0.577595	0.0461042
K00339..NADH.quinone.oxidoreductase.subunit.J..EC.1.6.5.3.	-0.391403	-0.123109	0.344495	0.212315	0.212315	0.212315	23	23	23	23	23	23	0.0863255	0.571152	0.126772	0.339127	0.802375	0.408292
K00340..NADH.quinone.oxidoreductase.subunit.K..EC.1.6.5.3.	0.127295	0.101854	0.915596	0.334179	0.334179	0.334179	23	23	23	23	23	23	0.708633	0.764737	0.0152515	0.878212	0.905233	0.144927
K00341..NADH.quinone.oxidoreductase.subunit.L..EC.1.6.5.3.	-0.357789	-0.162845	0.138957	0.187242	0.187242	0.187242	23	23	23	23	23	23	0.0766621	0.399089	0.470245	0.319905	0.686979	0.739069
K00342..NADH.quinone.oxidoreductase.subunit.M..EC.1.6.5.3.	-0.283344	-0.0561868	0.231747	0.208822	0.208822	0.208822	23	23	23	23	23	23	0.196148	0.791776	0.285662	0.500393	0.920091	0.591461
K00343..NADH.quinone.oxidoreductase.subunit.N..EC.1.6.5.3.	0.0957436	-0.0118668	0.867256	0.259548	0.259548	0.259548	23	23	23	23	23	23	0.717698	0.964175	0.00480971	0.882332	0.99075	0.0890259
K00344..NADPH2.quinone.reductase	-0.241647	-0.0642061	1.58827	0.511234	0.511234	0.511234	23	23	23	22	22	22	0.643702	0.901835	0.00769845	0.840992	0.968031	0.106926
K00346..Na..transporting.NADH.ubiquinone.oxidoreductase.subunit.A	-0.718191	-0.298668	0.219323	0.445213	0.445213	0.445213	23	23	23	22	22	22	0.128554	0.513008	0.629755	0.410849	0.764697	0.833853
K00347..Na..transporting.NADH.ubiquinone.oxidoreductase.subunit.B	-0.70928	-0.602973	-0.840777	0.255648	0.255648	0.255648	23	23	23	23	23	23	0.0148668	0.0333457	0.00535583	0.142729	0.209708	0.0924
K00348..Na..transporting.NADH.ubiquinone.oxidoreductase.subunit.C	-0.27748	-0.0582211	0.299708	0.558473	0.558473	0.558473	23	23	23	21	21	21	0.626707	0.918393	0.599608	0.832369	0.973114	0.817244
K00349..Na..transporting.NADH.ubiquinone.oxidoreductase.subunit.D	-0.856058	-0.859325	-0.754912	0.331802	0.331802	0.331802	23	23	23	22	22	22	0.0217184	0.0213057	0.0390323	0.168711	0.166864	0.22833
K00350..Na..transporting.NADH.ubiquinone.oxidoreductase.subunit.E	-0.980849	-0.918451	-1.00305	0.456938	0.456938	0.456938	23	23	23	22	22	22	0.0494348	0.0636775	0.045124	0.255787	0.288625	0.245245
K00351..Na..transporting.NADH.ubiquinone.oxidoreductase.subunit.F	-0.523686	-0.568167	-0.634367	0.340501	0.340501	0.340501	23	23	23	22	22	22	0.146176	0.117227	0.0834092	0.434916	0.392646	0.334681
K00355..NAD.P.H.dehydrogenase..quinone...EC.1.6.5.2.	1.56401	0.74571	0.584506	0.70372	0.70372	0.70372	23	23	23	10	10	10	0.043161	0.307163	0.420085	0.23974	0.612682	0.702818
K00362..nitrite.reductase..NADH..large.subunit..EC.1.7.1.15.	0.0421834	-0.459161	0.718032	0.367077	0.367077	0.367077	23	23	23	23	23	23	0.910139	0.231435	0.0706575	0.970271	0.535216	0.305599
K00363..nitrite.reductase..NADH..small.subunit..EC.1.7.1.15.	0.454506	0.433965	1.53481	0.404295	0.404295	0.404295	23	23	23	19	19	19	0.279778	0.301194	0.0019549	0.585654	0.608103	0.0620787
K00364..GMP.reductase..EC.1.7.1.7.	0.389226	-0.097295	1.00281	0.360714	0.360714	0.360714	23	23	23	21	21	21	0.298654	0.79127	0.0146508	0.605003	0.920057	0.14199
K00366..ferredoxin.nitrite.reductase..EC.1.7.7.1.	-0.66752	-0.0934749	-0.500491	0.527191	0.527191	0.527191	23	23	23	11	11	11	0.225843	0.861773	0.358332	0.530664	0.951207	0.655926
K00370..nitrate.reductase...nitrite.oxidoreductase..alpha.subunit..EC.1.7.5.1.1.7.99.4.	0.401657	0.0653642	1.12191	0.368964	0.368964	0.368964	23	23	23	23	23	23	0.294666	0.861917	0.00878908	0.601669	0.951207	0.112984
K00371..nitrate.reductase...nitrite.oxidoreductase..beta.subunit..EC.1.7.5.1.1.7.99.4.	-0.124923	-0.0746846	0.596716	0.254088	0.254088	0.254088	23	23	23	23	23	23	0.630575	0.773118	0.034044	0.834439	0.910862	0.212278
K00373..nitrate.reductase.delta.subunit	-0.230072	-0.131229	0.550933	0.383043	0.383043	0.383043	23	23	23	18	18	18	0.55767	0.736988	0.17231	0.793968	0.892493	0.471823
K00374..nitrate.reductase.gamma.subunit..EC.1.7.5.1.1.7.99.4.	-0.237234	-0.462226	0.578959	0.262707	0.262707	0.262707	23	23	23	23	23	23	0.381775	0.100311	0.0447693	0.675083	0.364849	0.24456
K00375..GntR.family.transcriptional.regulator...MocR.family.aminotransferase	-0.159474	0.697562	0.187535	0.443769	0.443769	0.443769	23	23	23	4	4	4	0.724511	0.137562	0.678798	0.886485	0.422781	0.861078
K00380..sulfite.reductase..NADPH..flavoprotein.alpha.component..EC.1.8.1.2.	-0.119613	0.109736	1.14673	0.399406	0.399406	0.399406	23	23	23	20	20	20	0.768959	0.787507	0.0122865	0.908277	0.918918	0.130892
K00381..sulfite.reductase..NADPH..hemoprotein.beta.component..EC.1.8.1.2.	-0.211379	-0.431033	0.628557	0.509721	0.509721	0.509721	23	23	23	23	23	23	0.684594	0.411857	0.23765	0.865546	0.697634	0.541853
K00382..dihydrolipoamide.dehydrogenase..EC.1.8.1.4.	0.506764	0.298855	0.0849324	0.221292	0.221292	0.221292	23	23	23	23	23	23	0.0378855	0.198064	0.706831	0.224228	0.502286	0.877108
K00383..glutathione.reductase..NADPH...EC.1.8.1.7.	0.139662	0.0998275	1.05428	0.282295	0.282295	0.282295	23	23	23	23	23	23	0.628344	0.728807	0.00216689	0.833394	0.888308	0.0650574
K00384..thioredoxin.reductase..NADPH...EC.1.8.1.9.	0.356015	0.560133	-0.251198	0.224241	0.224241	0.224241	23	23	23	23	23	23	0.134164	0.025225	0.281033	0.418798	0.183727	0.587162
K00389..putative.membrane.protein	0.562123	0.341848	1.36607	0.289181	0.289181	0.289181	23	23	23	23	23	23	0.071406	0.256016	0.000290183	0.307634	0.56108	0.0320014
K00390..phosphoadenosine.phosphosulfate.reductase..EC.1.8.4.8.1.8.4.10.	0.670649	0.704335	2.14726	0.424618	0.424618	0.424618	23	23	23	21	21	21	0.136509	0.119339	0.000173753	0.421661	0.395141	0.027119
K00394..adenylylsulfate.reductase..subunit.A..EC.1.8.99.2.	0.32628	0.00749375	-0.293126	0.747446	0.747446	0.747446	23	23	23	6	6	6	0.667375	0.992105	0.699297	0.856029	0.999938	0.872795
K00395..adenylylsulfate.reductase..subunit.B..EC.1.8.99.2.	0.397875	0.855625	1.02585e-14	0.452802	0.452802	0.452802	23	23	23	4	4	4	0.390544	0.0741661	1	0.680606	0.314139	1
K00425..cytochrome.d.ubiquinol.oxidase.subunit.I..EC.1.10.3.14.	-0.560352	-0.496254	0.220139	0.15674	0.15674	0.15674	23	23	23	23	23	23	0.00299138	0.00677745	0.181702	0.0737136	0.100557	0.483641
K00426..cytochrome.d.ubiquinol.oxidase.subunit.II..EC.1.10.3.14.	-0.0880062	-0.446998	0.30264	0.249212	0.249212	0.249212	23	23	23	23	23	23	0.729208	0.0943363	0.244547	0.888471	0.353463	0.548518
K00427..L.lactate.permease	-0.11251	-0.132397	0.528462	0.613904	0.613904	0.613904	23	23	23	17	17	17	0.857202	0.832345	0.40377	0.949848	0.940385	0.690615
K00428..cytochrome.c.peroxidase	0.42192	0.156166	1.09671	0.405713	0.405713	0.405713	23	23	23	18	18	18	0.315947	0.706068	0.0171181	0.619513	0.876977	0.151507
K00432..glutathione.peroxidase..EC.1.11.1.9.	-0.65132	0.00184652	0.28288	0.471398	0.471398	0.471398	23	23	23	19	19	19	0.188674	0.99693	0.558016	0.49241	1	0.793968
K00525..ribonucleoside.diphosphate.reductase.alpha.chain..EC.1.17.4.1.	0.129287	0.343703	-0.240623	0.208014	0.208014	0.208014	23	23	23	23	23	23	0.544201	0.120628	0.266652	0.786143	0.396797	0.572162
K00526..ribonucleoside.diphosphate.reductase.beta.chain..EC.1.17.4.1.	0.365578	0.561809	0.368168	0.292151	0.292151	0.292151	23	23	23	23	23	23	0.23084	0.0745638	0.227717	0.53451	0.315096	0.532077
K00528..ferredoxin..NADP..reductase	0.744553	0.441216	0.493453	0.173814	0.173814	0.173814	23	23	23	23	23	23	0.000759755	0.0236637	0.013149	0.0461042	0.177156	0.135222
K00529..3.phenylpropionate.trans.cinnamate.dioxygenase.ferredoxin.reductase.component..EC.1.18.1.3.	-0.0776074	-0.243996	0.245198	0.250543	0.250543	0.250543	23	23	23	11	11	11	0.76131	0.346656	0.344361	0.904113	0.645874	0.643359
K00537..arsenate.reductase	0.151138	0.180441	0.612744	0.742681	0.742681	0.742681	23	23	23	14	14	14	0.841568	0.811438	0.422703	0.944167	0.929142	0.704308
K00547..homocysteine.S.methyltransferase..EC.2.1.1.10.	-0.237813	0.616179	-0.670394	0.731271	0.731271	0.731271	23	23	23	17	17	17	0.749775	0.413432	0.374602	0.897726	0.698664	0.668936
K00548..5.methyltetrahydrofolate..homocysteine.methyltransferase..EC.2.1.1.13.	0.199216	0.361843	1.11174	0.357897	0.357897	0.357897	23	23	23	22	22	22	0.586547	0.329116	0.00771485	0.810496	0.63162	0.106926
K00549..5.methyltetrahydropteroyltriglutamate..homocysteine.methyltransferase..EC.2.1.1.14.	1.11361	0.971801	0.0648079	0.191552	0.191552	0.191552	23	23	23	23	23	23	4.47839e-05	0.000169364	0.74013	0.0175496	0.027119	0.894262
K00554..tRNA..guanine.N1...methyltransferase	0.253909	0.360514	-0.372152	0.139579	0.139579	0.139579	23	23	23	23	23	23	0.0903597	0.0216973	0.0184432	0.346539	0.168711	0.155951
K00556..tRNA..guanosine.2..O...methyltransferase	-0.558187	-0.708234	0.77669	0.49957	0.49957	0.49957	23	23	23	22	22	22	0.282583	0.178065	0.142232	0.58848	0.478992	0.428483
K00557..tRNA..uracil.5...methyltransferase	0.0583783	-0.256015	0.796703	0.271371	0.271371	0.271371	23	23	23	23	23	23	0.832755	0.361375	0.01079	0.940572	0.658957	0.124847
K00558..DNA..cytosine.5..methyltransferase.1..EC.2.1.1.37.	0.236756	0.331351	0.781446	0.321881	0.321881	0.321881	23	23	23	23	23	23	0.474088	0.320645	0.0291839	0.742344	0.623598	0.19683
K00560..thymidylate.synthase..EC.2.1.1.45.	-0.0650407	0.0912541	-0.0311464	0.155308	0.155308	0.155308	23	23	23	23	23	23	0.681707	0.56615	0.843929	0.862977	0.799338	0.944838
K00561..rRNA..adenine.N6...methyltransferase	-0.00383425	0.471395	-0.819709	0.444666	0.444666	0.444666	23	23	23	10	10	10	0.993241	0.306884	0.086344	1	0.612298	0.339127
K00563..rRNA..guanine.N1...methyltransferase	0.0741867	0.251953	0.500482	0.355457	0.355457	0.355457	23	23	23	20	20	20	0.837673	0.490041	0.180884	0.943277	0.750548	0.482762
K00564..ribosomal.RNA.small.subunit.methyltransferase.C	-0.0289336	-0.162384	0.406689	0.321372	0.321372	0.321372	23	23	23	16	16	16	0.929536	0.621209	0.226327	0.976951	0.829149	0.530868
K00566..tRNA.specific.2.thiouridylase..EC.2.8.1...	-0.799837	-0.643064	-0.449817	0.236215	0.236215	0.236215	23	23	23	23	23	23	0.0043801	0.0164012	0.0774268	0.0849489	0.148447	0.321839
K00567..methylated.DNA..protein..cysteine.S.methyltransferase	0.327531	0.357318	-0.251119	0.210493	0.210493	0.210493	23	23	23	23	23	23	0.141166	0.110857	0.251945	0.427715	0.382393	0.55662
K00568..2.polyprenyl.6.hydroxyphenyl.methylase...3.demethylubiquinone.9.3.methyltransferase..EC.2.1.1.222.2.1.1.64.	0.0541571	0.117525	0.783406	0.242364	0.242364	0.242364	23	23	23	23	23	23	0.826337	0.635069	0.00586823	0.937169	0.836554	0.0952386
K00571..site.specific.DNA.methyltransferase..adenine.specific.	-0.105119	0.313535	-0.774351	0.851751	0.851751	0.851751	23	23	23	21	21	21	0.903446	0.718029	0.377915	0.968463	0.882383	0.672463
K00573..protein.L.isoaspartate.D.aspartate..O.methyltransferase	-0.114689	0.205763	0.902992	0.341035	0.341035	0.341035	23	23	23	23	23	23	0.741584	0.555829	0.0189816	0.894684	0.792648	0.15819
K00574..cyclopropane.fatty.acyl.phospholipid.synthase	-0.196167	0.439179	0.0802512	0.590379	0.590379	0.590379	23	23	23	18	18	18	0.744567	0.469147	0.893795	0.895848	0.738232	0.964662
K00575..chemotaxis.protein.methyltransferase.CheR..EC.2.1.1.80.	-0.621966	-0.719923	0.558203	0.301213	0.301213	0.301213	23	23	23	23	23	23	0.0578746	0.0313818	0.0849428	0.275411	0.203689	0.336713
K00595..precorrin.6Y.C5.15.methyltransferase..decarboxylating...EC.2.1.1.132.	-0.139709	-0.503331	-0.283367	0.702846	0.702846	0.702846	23	23	23	19	19	19	0.845153	0.485102	0.692611	0.945112	0.748067	0.869355
K00598..trans.aconitate.2.methyltransferase	1.77823	1.22353	2.25906	0.829715	0.829715	0.829715	23	23	23	13	13	13	0.0497068	0.161925	0.0162274	0.255929	0.458971	0.14797
K00600..glycine.hydroxymethyltransferase..EC.2.1.2.1.	-0.00874748	0.126397	-0.583373	0.131473	0.131473	0.131473	23	23	23	23	23	23	0.947893	0.352668	0.000563116	0.98541	0.652134	0.0411005
K00602..phosphoribosylaminoimidazolecarboxamide.formyltransferase...IMP.cyclohydrolase..EC.2.1.2.3.3.5.4.10.	-0.109408	0.0774009	0.00748209	0.14787	0.14787	0.14787	23	23	23	23	23	23	0.471496	0.608791	0.960354	0.740239	0.822028	0.989194
K00603..glutamate.formiminotransferase..EC.2.1.2.5.	0.190755	-0.783351	-0.125514	0.423702	0.423702	0.423702	23	23	23	9	9	9	0.659419	0.0856084	0.771381	0.850505	0.338075	0.909837
K00604..methionyl.tRNA.formyltransferase..EC.2.1.2.9.	0.215528	0.279647	-0.0574798	0.0900772	0.0900772	0.0900772	23	23	23	23	23	23	0.0311905	0.00770672	0.533624	0.203116	0.106926	0.779658
K00605..aminomethyltransferase..EC.2.1.2.10.	-0.60365	-0.648502	-0.0807224	0.309519	0.309519	0.309519	23	23	23	23	23	23	0.0711303	0.0545139	0.797985	0.306968	0.266551	0.922899
K00606..3.methyl.2.oxobutanoate.hydroxymethyltransferase..EC.2.1.2.11.	-0.466065	-0.332134	-0.524375	0.307955	0.307955	0.307955	23	23	23	23	23	23	0.152247	0.298897	0.110529	0.445014	0.605281	0.382282
K00609..aspartate.carbamoyltransferase.catalytic.subunit..EC.2.1.3.2.	0.0232741	-0.0532146	-0.589806	0.161652	0.161652	0.161652	23	23	23	23	23	23	0.887564	0.746867	0.00261894	0.96152	0.896442	0.0701098
K00610..aspartate.carbamoyltransferase.regulatory.subunit	0.064881	0.102537	-0.0550434	0.309366	0.309366	0.309366	23	23	23	23	23	23	0.836923	0.745247	0.861347	0.942976	0.895848	0.951118
K00611..ornithine.carbamoyltransferase..EC.2.1.3.3.	0.584989	0.722143	0.276341	0.207553	0.207553	0.207553	23	23	23	23	23	23	0.0135746	0.00363851	0.204132	0.136804	0.0800697	0.508672
K00613..glycine.amidinotransferase..EC.2.1.4.1.	-0.693147	0.194422	-0.185472	0.405946	0.405946	0.405946	23	23	23	19	19	19	0.109658	0.639331	0.654714	0.380706	0.838727	0.847419
K00615..transketolase..EC.2.2.1.1.	0.212468	0.380468	-0.0424543	0.186823	0.186823	0.186823	23	23	23	23	23	23	0.274398	0.060946	0.823498	0.581081	0.282016	0.936339
K00616..transaldolase..EC.2.2.1.2.	-0.683729	-0.39675	-0.553943	0.205917	0.205917	0.205917	23	23	23	23	23	23	0.00502503	0.0744605	0.017537	0.0903333	0.315096	0.153336
K00620..glutamate.N.acetyltransferase...amino.acid.N.acetyltransferase..EC.2.3.1.35.2.3.1.1.	0.6457	0.722796	-0.541778	0.225083	0.225083	0.225083	23	23	23	23	23	23	0.0122735	0.00620388	0.0302866	0.130876	0.0977191	0.201255
K00625..phosphate.acetyltransferase..EC.2.3.1.8.	-0.552555	-0.00758334	-0.203287	0.302191	0.302191	0.302191	23	23	23	23	23	23	0.0885899	0.980329	0.511947	0.343066	0.995666	0.764118
K00626..acetyl.CoA.C.acetyltransferase..EC.2.3.1.9.	-0.070809	0.185423	0.895011	0.288348	0.288348	0.288348	23	23	23	23	23	23	0.809517	0.5304	0.00763285	0.928254	0.777068	0.106427
K00627..pyruvate.dehydrogenase.E2.component..dihydrolipoamide.acetyltransferase...EC.2.3.1.12.	0.115408	0.557185	1.65274	0.49959	0.49959	0.49959	23	23	23	23	23	23	0.82061	0.283267	0.00509749	0.934433	0.589324	0.0909288
K00631..glycerol.3.phosphate.O.acyltransferase..EC.2.3.1.15.	0.47502	0.0255557	1.35446	0.449585	0.449585	0.449585	23	23	23	23	23	23	0.30835	0.955463	0.00919213	0.61378	0.987853	0.115043
K00632..acetyl.CoA.acyltransferase..EC.2.3.1.16.	0.316634	-0.100201	1.17971	0.318031	0.318031	0.318031	23	23	23	21	21	21	0.336311	0.75735	0.00232728	0.636864	0.901258	0.0667085
K00633..galactoside.O.acetyltransferase	0.962878	0.543573	1.26067	0.668823	0.668823	0.668823	23	23	23	15	15	15	0.171881	0.429935	0.0803051	0.471082	0.7083	0.326705
K00639..glycine.C.acetyltransferase..EC.2.3.1.29.	-0.04089	0.013027	0.90243	0.332235	0.332235	0.332235	23	23	23	23	23	23	0.9038	0.969278	0.0167414	0.968753	0.992822	0.149778
K00640..serine.O.acetyltransferase..EC.2.3.1.30.	0.0205883	0.235006	0.383488	0.440466	0.440466	0.440466	23	23	23	22	22	22	0.963373	0.601953	0.398502	0.990456	0.817912	0.686626
K00641..homoserine.O.acetyltransferase..EC.2.3.1.31.	0.227819	-0.309922	2.02444	0.990386	0.990386	0.990386	23	23	23	11	11	11	0.821194	0.758667	0.0590203	0.934822	0.902298	0.278002
K00645...acyl.carrier.protein..S.malonyltransferase..EC.2.3.1.39.	-0.297733	0.103551	0.437555	0.26058	0.26058	0.26058	23	23	23	23	23	23	0.272241	0.697031	0.11513	0.579005	0.871894	0.388892
K00647..3.oxoacyl..acyl.carrier.protein..synthase.I..EC.2.3.1.41.	-0.207234	-0.17562	0.597894	0.266804	0.266804	0.266804	23	23	23	23	23	23	0.450123	0.520964	0.0415919	0.723053	0.769973	0.235206
K00648..3.oxoacyl..acyl.carrier.protein..synthase.III..EC.2.3.1.180.	-0.983393	-0.508717	-1.01534	0.301107	0.301107	0.301107	23	23	23	23	23	23	0.00558733	0.113112	0.00452118	0.0935066	0.385908	0.0863807
K00651..homoserine.O.succinyltransferase..EC.2.3.1.46.	0.112513	0.235302	-0.634738	0.145472	0.145472	0.145472	23	23	23	23	23	23	0.45207	0.127972	0.000642657	0.724252	0.409953	0.0431888
K00652..8.amino.7.oxononanoate.synthase..EC.2.3.1.47.	-0.688846	-0.812554	-0.651	0.248671	0.248671	0.248671	23	23	23	23	23	23	0.0149219	0.00554615	0.0201223	0.143139	0.0935066	0.162313
K00655..1.acyl.sn.glycerol.3.phosphate.acyltransferase..EC.2.3.1.51.	0.206548	0.134642	0.281851	0.299813	0.299813	0.299813	23	23	23	23	23	23	0.502087	0.660215	0.363048	0.758346	0.850915	0.66004
K00656..formate.C.acetyltransferase..EC.2.3.1.54.	0.503002	0.421423	0.389434	0.112243	0.112243	0.112243	23	23	23	23	23	23	0.000512497	0.00212067	0.0037362	0.040299	0.0645074	0.080723
K00657..diamine.N.acetyltransferase..EC.2.3.1.57.	-0.506632	-0.60623	-0.00683648	0.287533	0.287533	0.287533	23	23	23	23	23	23	0.0996403	0.0532858	0.981363	0.364063	0.264964	0.995924
K00658..2.oxoglutarate.dehydrogenase.E2.component..dihydrolipoamide.succinyltransferase...EC.2.3.1.61.	0.31681	-0.017038	0.786453	0.418818	0.418818	0.418818	23	23	23	23	23	23	0.46181	0.968119	0.0811997	0.731342	0.9926	0.329298
K00661..maltose.O.acetyltransferase	0.391474	0.905576	-0.165158	0.655755	0.655755	0.655755	23	23	23	23	23	23	0.557567	0.183317	0.803854	0.793968	0.485418	0.925922
K00666..fatty.acyl.CoA.synthase	0.69605	0.860689	1.29417	0.638209	0.638209	0.638209	23	23	23	5	5	5	0.293469	0.198433	0.061631	0.601028	0.502634	0.284162
K00673..arginine.N.succinyltransferase..EC.2.3.1.109.	0.175267	-0.088384	0.961977	0.425408	0.425408	0.425408	23	23	23	22	22	22	0.686502	0.838369	0.03997	0.866186	0.943277	0.230816
K00674..2.3.4.5.tetrahydropyridine.2.carboxylate.N.succinyltransferase..EC.2.3.1.117.	0.0696762	0.391205	0.545035	0.256408	0.256408	0.256408	23	23	23	23	23	23	0.789754	0.149161	0.051645	0.919422	0.440235	0.261139
K00675..N.hydroxyarylamine.O.acetyltransferase	-0.244434	-0.436092	0.90259	0.532788	0.532788	0.532788	23	23	23	17	17	17	0.653385	0.42669	0.112222	0.847419	0.705898	0.384916
K00677..UDP.N.acetylglucosamine.acyltransferase..EC.2.3.1.129.	0.0519109	-0.34886	0.735309	0.336367	0.336367	0.336367	23	23	23	22	22	22	0.879522	0.317003	0.0460324	0.958913	0.620322	0.247138
K00681..gamma.glutamyltranspeptidase...glutathione.hydrolase..EC.2.3.2.2.3.4.19.13.	-0.324396	-0.347764	0.156971	0.328547	0.328547	0.328547	23	23	23	19	19	19	0.340209	0.30774	0.640181	0.64036	0.613305	0.83908
K00684..leucyl.phenylalanyl.tRNA..protein.transferase	-0.0723992	-0.4013	0.151543	0.520583	0.520583	0.520583	23	23	23	21	21	21	0.891349	0.453448	0.775191	0.963379	0.725053	0.912374
K00688..starch.phosphorylase..EC.2.4.1.1.	0.621735	0.739863	0.689434	0.317483	0.317483	0.317483	23	23	23	23	23	23	0.069927	0.0348541	0.0471195	0.303867	0.215747	0.249833
K00690..sucrose.phosphorylase..EC.2.4.1.7.	1.12024	1.21767	-0.739882	0.287366	0.287366	0.287366	23	23	23	23	23	23	0.00176807	0.000929164	0.0227945	0.0594103	0.0488191	0.173343
K00691..maltose.phosphorylase..EC.2.4.1.8.	-0.250444	-0.245431	1.19218	0.988706	0.988706	0.988706	23	23	23	16	16	16	0.802753	0.806616	0.242696	0.925127	0.926587	0.546102
K00694..cellulose.synthase..UDP.forming...EC.2.4.1.12.	0.509039	-0.255893	0.579781	0.466737	0.466737	0.466737	23	23	23	19	19	19	0.293814	0.592133	0.23453	0.601083	0.813425	0.538689
K00697..trehalose.6.phosphate.synthase..EC.2.4.1.15.	0.0117752	-0.153702	0.350401	0.295303	0.295303	0.295303	23	23	23	19	19	19	0.968755	0.610842	0.255101	0.992691	0.823073	0.560039
K00700..1.4.alpha.glucan.branching.enzyme..EC.2.4.1.18.	0.619041	0.628706	-0.0761558	0.142155	0.142155	0.142155	23	23	23	23	23	23	0.000660631	0.000579582	0.600561	0.0439614	0.0411005	0.817423
K00702..cellobiose.phosphorylase..EC.2.4.1.20.	-0.00959262	0.256978	-0.476804	0.355598	0.355598	0.355598	23	23	23	7	7	7	0.978858	0.481722	0.201208	0.995129	0.746311	0.50615
K00703..starch.synthase..EC.2.4.1.21.	0.055601	-0.00605548	0.805969	0.234908	0.234908	0.234908	23	23	23	23	23	23	0.816302	0.979796	0.00402293	0.931547	0.995464	0.0823026
K00705..4.alpha.glucanotransferase..EC.2.4.1.25.	0.374746	0.436795	-0.376771	0.145853	0.145853	0.145853	23	23	23	23	23	23	0.0221409	0.00957017	0.0215496	0.170504	0.116346	0.168183
K00721..dolichol.phosphate.mannosyltransferase..EC.2.4.1.83.	-1.51433	-0.993327	-1.62017	0.539478	0.539478	0.539478	23	23	23	23	23	23	0.0138019	0.0865051	0.00934242	0.137769	0.339298	0.115521
K00728..dolichyl.phosphate.mannose.protein.mannosyltransferase..EC.2.4.1.109.	0.0609792	-0.0735887	0.0269572	0.089069	0.089069	0.089069	23	23	23	3	3	3	0.504774	0.422571	0.76661	0.759996	0.704308	0.906581
K00748..lipid.A.disaccharide.synthase..EC.2.4.1.182.	-0.544007	-0.472383	0.145008	0.336548	0.336548	0.336548	23	23	23	23	23	23	0.128148	0.182074	0.673079	0.410209	0.483641	0.858669
K00757..uridine.phosphorylase..EC.2.4.2.3.	0.374115	0.3016	0.859083	0.313314	0.313314	0.313314	23	23	23	22	22	22	0.252111	0.351923	0.015785	0.556772	0.65168	0.146279
K00758..thymidine.phosphorylase..EC.2.4.2.4.	0.106376	-0.0453422	0.79593	0.34587	0.34587	0.34587	23	23	23	18	18	18	0.762931	0.897559	0.0372127	0.904844	0.966778	0.223218
K00759..adenine.phosphoribosyltransferase..EC.2.4.2.7.	-0.0817443	0.182812	-0.494272	0.269985	0.269985	0.269985	23	23	23	23	23	23	0.766454	0.509215	0.0882096	0.906522	0.762202	0.342842
K00760..hypoxanthine.phosphoribosyltransferase..EC.2.4.2.8.	-0.426949	-0.487825	-0.112151	0.297033	0.297033	0.297033	23	23	23	22	22	22	0.172234	0.122429	0.711321	0.471767	0.399783	0.879752
K00761..uracil.phosphoribosyltransferase..EC.2.4.2.9.	0.409623	0.396835	-0.0581217	0.102892	0.102892	0.102892	23	23	23	23	23	23	0.00135582	0.00173218	0.581058	0.053831	0.0588892	0.807848
K00762..orotate.phosphoribosyltransferase..EC.2.4.2.10.	-0.0683818	0.00640737	-0.130506	0.0964017	0.0964017	0.0964017	23	23	23	23	23	23	0.489633	0.947937	0.197032	0.750519	0.98541	0.501429
K00763..nicotinate.phosphoribosyltransferase..EC.6.3.4.21.	0.270572	-0.253637	0.476216	0.295964	0.295964	0.295964	23	23	23	23	23	23	0.375932	0.40574	0.129698	0.67007	0.692551	0.412304
K00764..amidophosphoribosyltransferase..EC.2.4.2.14.	-0.100874	-0.00715427	0.540936	0.245375	0.245375	0.245375	23	23	23	23	23	23	0.687173	0.977148	0.0445802	0.866198	0.994791	0.244298
K00765..ATP.phosphoribosyltransferase..EC.2.4.2.17.	0.133967	0.193452	-0.321277	0.141057	0.141057	0.141057	23	23	23	23	23	23	0.358193	0.191601	0.0387913	0.655845	0.494688	0.227398
K00766..anthranilate.phosphoribosyltransferase..EC.2.4.2.18.	0.497555	0.445821	-0.605383	0.181183	0.181183	0.181183	23	23	23	23	23	23	0.0157149	0.0274133	0.00482255	0.146019	0.191694	0.0890259
K00767..nicotinate.nucleotide.pyrophosphorylase..carboxylating...EC.2.4.2.19.	-0.0226422	0.0887974	-0.154334	0.197126	0.197126	0.197126	23	23	23	23	23	23	0.910181	0.659254	0.446676	0.970271	0.850505	0.721108
K00768..nicotinate.nucleotide..dimethylbenzimidazole.phosphoribosyltransferase..EC.2.4.2.21.	-0.778665	-0.544674	-0.234383	0.33352	0.33352	0.33352	23	23	23	23	23	23	0.0343793	0.123939	0.493323	0.213996	0.402984	0.752583
K00769..xanthine.phosphoribosyltransferase..EC.2.4.2.22.	-0.279996	-0.0713155	0.857381	0.481211	0.481211	0.481211	23	23	23	21	21	21	0.569808	0.884274	0.0962376	0.801111	0.960523	0.357533
K00773..queuine.tRNA.ribosyltransferase	0.806098	0.808946	0.205283	0.142676	0.142676	0.142676	23	23	23	23	23	23	5.74266e-05	5.54215e-05	0.171944	0.0179404	0.0179404	0.471082
K00782..hypothetical.protein	-0.637602	-0.660804	-1.0523	0.416998	0.416998	0.416998	23	23	23	22	22	22	0.148401	0.135231	0.0242493	0.438713	0.420222	0.178676
K00783..hypothetical.protein	-0.0408122	0.0581982	-0.605663	0.129231	0.129231	0.129231	23	23	23	23	23	23	0.756784	0.659324	0.000345142	0.900892	0.850505	0.0343922
K00784..ribonuclease.Z..EC.3.1.26.11.	-0.515779	-0.176258	-0.206919	0.195004	0.195004	0.195004	23	23	23	23	23	23	0.0190374	0.381143	0.306357	0.158198	0.674779	0.611808
K00788..thiamine.phosphate.pyrophosphorylase..EC.2.5.1.3.	-0.258507	-0.0902584	0.0456033	0.298638	0.298638	0.298638	23	23	23	23	23	23	0.401008	0.766832	0.880768	0.688147	0.906598	0.959548
K00789..S.adenosylmethionine.synthetase..EC.2.5.1.6.	0.118118	0.142678	-0.282825	0.115613	0.115613	0.115613	23	23	23	23	23	23	0.324234	0.237441	0.0282143	0.62683	0.541853	0.194143
K00790..UDP.N.acetylglucosamine.1.carboxyvinyltransferase..EC.2.5.1.7.	-0.546684	-0.591616	-0.362615	0.217784	0.217784	0.217784	23	23	23	23	23	23	0.0248689	0.0166242	0.117966	0.181706	0.149177	0.393148
K00791..tRNA.dimethylallyltransferase..EC.2.5.1.75.	0.235622	0.265634	-0.228345	0.13189	0.13189	0.13189	23	23	23	23	23	23	0.0954567	0.0634238	0.105131	0.355701	0.288296	0.37185
K00793..riboflavin.synthase..EC.2.5.1.9.	-0.245696	-0.193727	0.298308	0.200436	0.200436	0.200436	23	23	23	23	23	23	0.240127	0.349884	0.158448	0.544454	0.649833	0.454709
K00794..6.7.dimethyl.8.ribityllumazine.synthase..EC.2.5.1.78.	-0.560406	-0.277599	-0.16464	0.205599	0.205599	0.205599	23	23	23	23	23	23	0.0163556	0.198284	0.436579	0.148447	0.502624	0.71388
K00795..farnesyl.diphosphate.synthase..EC.2.5.1.1.2.5.1.10.	-0.0131352	-0.229784	0.785032	0.276821	0.276821	0.276821	23	23	23	23	23	23	0.962821	0.420335	0.0131459	0.990456	0.703033	0.135222
K00796..dihydropteroate.synthase..EC.2.5.1.15.	0.376369	0.357574	-0.143225	0.181477	0.181477	0.181477	23	23	23	23	23	23	0.0567658	0.0686444	0.442979	0.272264	0.300583	0.71837
K00797..spermidine.synthase..EC.2.5.1.16.	-0.893719	-0.921134	0.416262	0.7787	0.7787	0.7787	23	23	23	21	21	21	0.270178	0.256393	0.601277	0.575666	0.561298	0.81788
K00798..cob.I.alamin.adenosyltransferase..EC.2.5.1.17.	1.11561	2.04841	0.92042	0.989507	0.989507	0.989507	23	23	23	20	20	20	0.27758	0.0564394	0.367266	0.583171	0.271487	0.66303
K00799..glutathione.S.transferase..EC.2.5.1.18.	-0.192492	-0.154961	0.336965	0.284475	0.284475	0.284475	23	23	23	20	20	20	0.50964	0.594506	0.255912	0.762481	0.814529	0.560986
K00800..3.phosphoshikimate.1.carboxyvinyltransferase..EC.2.5.1.19.	-0.131884	0.0376936	-0.329034	0.141253	0.141253	0.141253	23	23	23	23	23	23	0.366244	0.79346	0.0352661	0.662402	0.921104	0.21683
K00805..heptaprenyl.diphosphate.synthase..EC.2.5.1.30.	0.540435	1.18194	1.08903	0.944833	0.944833	0.944833	23	23	23	12	12	12	0.57587	0.23027	0.267252	0.805577	0.534154	0.572599
K00806..undecaprenyl.diphosphate.synthase..EC.2.5.1.31.	0.905138	0.947841	0.247424	0.17627	0.17627	0.17627	23	23	23	23	23	23	0.000152124	9.78896e-05	0.182234	0.027119	0.0236571	0.483641
K00812..aspartate.aminotransferase..EC.2.6.1.1.	-1.20984	-0.940683	-1.19331	0.299973	0.299973	0.299973	23	23	23	23	23	23	0.00122019	0.00725105	0.00135986	0.0526276	0.103603	0.053831
K00813..aspartate.aminotransferase..EC.2.6.1.1.	-0.638197	-0.993848	0.378646	0.415963	0.415963	0.415963	23	23	23	22	22	22	0.146758	0.031155	0.377738	0.435766	0.203105	0.672402
K00817..histidinol.phosphate.aminotransferase..EC.2.6.1.9.	0.517454	0.535907	-0.155544	0.125858	0.125858	0.125858	23	23	23	23	23	23	0.00104955	0.000788554	0.23676	0.0502976	0.0467756	0.541727
K00819..ornithine..oxo.acid.transaminase..EC.2.6.1.13.	-0.906159	-1.28871	-0.69457	0.335084	0.335084	0.335084	23	23	23	22	22	22	0.0170295	0.00176092	0.056994	0.15106	0.0593426	0.272571
K00820..glucosamine..fructose.6.phosphate.aminotransferase..isomerizing...EC.2.6.1.16.	0.414538	0.422607	-0.267681	0.141015	0.141015	0.141015	23	23	23	23	23	23	0.0107335	0.00958226	0.0784078	0.124506	0.116346	0.323307
K00821..acetylornithine.N.succinyldiaminopimelate.aminotransferase..EC.2.6.1.11.2.6.1.17.	0.378523	0.504469	-0.276728	0.260874	0.260874	0.260874	23	23	23	23	23	23	0.168071	0.0729017	0.30614	0.465669	0.311293	0.611616
K00823..4.aminobutyrate.aminotransferase..EC.2.6.1.19.	-0.311594	-0.367638	0.125609	0.254791	0.254791	0.254791	23	23	23	8	8	8	0.241554	0.171064	0.62967	0.54542	0.470457	0.833853
K00826..branched.chain.amino.acid.aminotransferase..EC.2.6.1.42.	-0.258882	-0.430366	0.218635	0.221119	0.221119	0.221119	23	23	23	23	23	23	0.261155	0.0718906	0.339496	0.566646	0.308916	0.639998
K00831..phosphoserine.aminotransferase..EC.2.6.1.52.	0.121855	0.242813	-0.322937	0.13572	0.13572	0.13572	23	23	23	23	23	23	0.384345	0.0950976	0.0319928	0.676541	0.355049	0.204878
K00832..aromatic.amino.acid.transaminase..EC.2.6.1.57.	0.77502	0.196142	1.8354	0.43093	0.43093	0.43093	23	23	23	19	19	19	0.0936417	0.655957	0.000790084	0.352458	0.848277	0.0467756
K00833..adenosylmethionine...8.amino.7.oxononanoate.aminotransferase..EC.2.6.1.62.	-0.509664	-0.89291	-0.154963	0.52043	0.52043	0.52043	23	23	23	23	23	23	0.339731	0.102476	0.769118	0.64009	0.367977	0.908372
K00835..valine..pyruvate.aminotransferase..EC.2.6.1.66.	0.115669	-0.514947	0.961453	0.579421	0.579421	0.579421	23	23	23	22	22	22	0.844621	0.389055	0.119111	0.945109	0.679832	0.395141
K00840..succinylornithine.aminotransferase..EC.2.6.1.81.	-0.246572	-0.398468	0.531394	0.250057	0.250057	0.250057	23	23	23	23	23	23	0.340648	0.13311	0.0516447	0.640774	0.417386	0.261139
K00845..glucokinase..EC.2.7.1.2.	0.363356	0.329204	0.637168	0.254097	0.254097	0.254097	23	23	23	23	23	23	0.174459	0.215885	0.0249636	0.473373	0.520506	0.182283
K00847..fructokinase..EC.2.7.1.4.	0.746634	0.461378	0.121202	0.245235	0.245235	0.245235	23	23	23	23	23	23	0.00868747	0.0807395	0.62876	0.112577	0.328038	0.833467
K00848..rhamnulokinase..EC.2.7.1.5.	-0.462974	-0.367594	-0.0900769	0.241607	0.241607	0.241607	23	23	23	23	23	23	0.0757972	0.150214	0.714815	0.318018	0.441689	0.88068
K00849..galactokinase..EC.2.7.1.6.	-0.832522	-0.816191	-0.512029	0.479942	0.479942	0.479942	23	23	23	23	23	23	0.104291	0.110645	0.303712	0.370958	0.382282	0.61001
K00850..6.phosphofructokinase.1..EC.2.7.1.11.	-0.466618	-0.579086	-0.484603	0.118648	0.118648	0.118648	23	23	23	23	23	23	0.00148229	0.000237904	0.00109997	0.0558621	0.0295691	0.0503673
K00851..gluconokinase..EC.2.7.1.12.	-0.125734	0.205046	0.0683446	0.336439	0.336439	0.336439	23	23	23	23	23	23	0.714161	0.551894	0.841921	0.880434	0.790599	0.944167
K00852..ribokinase..EC.2.7.1.15.	0.0906078	-0.0276782	0.536214	0.539741	0.539741	0.539741	23	23	23	23	23	23	0.868981	0.959795	0.336628	0.952904	0.989052	0.637151
K00853..L.ribulokinase..EC.2.7.1.16.	0.465837	0.46878	1.50785	0.411668	0.411668	0.411668	23	23	23	23	23	23	0.276557	0.273662	0.002505	0.582606	0.580734	0.0687774
K00854..xylulokinase..EC.2.7.1.17.	-0.418701	0.0971151	0.0111164	0.53712	0.53712	0.53712	23	23	23	22	22	22	0.448421	0.859065	0.983775	0.721497	0.950238	0.997312
K00855..phosphoribulokinase..EC.2.7.1.19.	0.893176	0.746043	1.49632	0.414805	0.414805	0.414805	23	23	23	23	23	23	0.0491204	0.093567	0.002835	0.255413	0.352458	0.0718634
K00857..thymidine.kinase..EC.2.7.1.21.	-0.899131	-0.936271	-0.971557	0.253701	0.253701	0.253701	23	23	23	23	23	23	0.00318891	0.00238151	0.00180623	0.0754329	0.0674702	0.0599947
K00858..NAD..kinase..EC.2.7.1.23.	-0.33114	0.153449	0.48244	0.398478	0.398478	0.398478	23	23	23	23	23	23	0.419743	0.705888	0.245805	0.702549	0.876977	0.54978
K00859..dephospho.CoA.kinase..EC.2.7.1.24.	0.52607	0.475725	-0.075828	0.136806	0.136806	0.136806	23	23	23	23	23	23	0.00175059	0.00364363	0.588041	0.0591669	0.0800697	0.811358
K00860..adenylylsulfate.kinase..EC.2.7.1.25.	-0.0993599	-0.381475	0.319361	0.182311	0.182311	0.182311	23	23	23	23	23	23	0.594261	0.0549464	0.101513	0.814488	0.267647	0.366457
K00864..glycerol.kinase..EC.2.7.1.30.	0.012017	0.188706	0.483026	0.349824	0.349824	0.349824	23	23	23	23	23	23	0.973077	0.597983	0.18879	0.993689	0.816163	0.492477
K00865..glycerate.2.kinase..EC.2.7.1.165.	0.506428	0.041709	0.637826	0.382111	0.382111	0.382111	23	23	23	21	21	21	0.206215	0.914624	0.117205	0.510471	0.97171	0.392646
K00867..type.I.pantothenate.kinase..EC.2.7.1.33.	-0.264883	-0.471561	0.185863	0.25567	0.25567	0.25567	23	23	23	23	23	23	0.317613	0.086213	0.479133	0.620898	0.339073	0.74513
K00868..pyridoxine.kinase..EC.2.7.1.35.	0.161682	0.203947	0.104801	0.167639	0.167639	0.167639	23	23	23	23	23	23	0.351136	0.243823	0.541898	0.651071	0.547781	0.784636
K00869..mevalonate.kinase..EC.2.7.1.36.	-0.654896	-0.48823	-0.150731	0.419672	0.419672	0.419672	23	23	23	3	3	3	0.140482	0.263717	0.724718	0.426401	0.569777	0.886488
K00872..homoserine.kinase..EC.2.7.1.39.	0.00839233	-0.0938149	0.85569	0.28471	0.28471	0.28471	23	23	23	23	23	23	0.976898	0.746619	0.00939582	0.994624	0.896442	0.115624
K00873..pyruvate.kinase..EC.2.7.1.40.	-0.322496	-0.310931	-0.345481	0.273687	0.273687	0.273687	23	23	23	23	23	23	0.25816	0.274858	0.227307	0.563165	0.581449	0.531874
K00874..2.dehydro.3.deoxygluconokinase..EC.2.7.1.45.	-0.498569	-0.275263	-0.347529	0.337187	0.337187	0.337187	23	23	23	23	23	23	0.161788	0.428219	0.320487	0.458696	0.707212	0.623598
K00876..uridine.kinase..EC.2.7.1.48.	-0.615581	-0.460578	-0.334708	0.339061	0.339061	0.339061	23	23	23	22	22	22	0.0905286	0.195448	0.340022	0.346956	0.499487	0.64036
K00878..hydroxyethylthiazole.kinase..EC.2.7.1.50.	0.838599	0.966969	0.0412436	0.327115	0.327115	0.327115	23	23	23	23	23	23	0.0227691	0.0105923	0.901492	0.173264	0.123548	0.968031
K00879..L.fuculokinase..EC.2.7.1.51.	0.140966	0.207802	0.833457	0.257202	0.257202	0.257202	23	23	23	19	19	19	0.592262	0.432627	0.00591585	0.813425	0.709811	0.0952386
K00880..L.xylulokinase..EC.2.7.1.53.	0.440551	-0.109127	0.92454	0.364172	0.364172	0.364172	23	23	23	17	17	17	0.24639	0.768836	0.0236107	0.550343	0.908277	0.177125
K00881..allose.kinase..EC.2.7.1.55.	-0.139952	-0.0599183	0.237135	0.270153	0.270153	0.270153	23	23	23	12	12	12	0.612505	0.827673	0.394858	0.824409	0.938408	0.684403
K00882..1.phosphofructokinase..EC.2.7.1.56.	0.384482	0.443316	0.414636	0.483322	0.483322	0.483322	23	23	23	23	23	23	0.439375	0.374288	0.405154	0.715452	0.668709	0.692281
K00883..2.dehydro.3.deoxygalactonokinase..EC.2.7.1.58.	0.647027	-0.274816	2.42828	0.731641	0.731641	0.731641	23	23	23	12	12	12	0.391585	0.712887	0.00512659	0.68162	0.880358	0.0912317
K00884..N.acetylglucosamine.kinase..EC.2.7.1.59.	0.204651	0.0953978	0.903264	0.366048	0.366048	0.366048	23	23	23	22	22	22	0.58487	0.798153	0.0269918	0.809545	0.922899	0.190127
K00885..N.acylmannosamine.kinase..EC.2.7.1.60.	0.0756398	-0.621459	0.758208	0.452172	0.452172	0.452172	23	23	23	17	17	17	0.869545	0.190957	0.115791	0.95325	0.494331	0.389709
K00891..shikimate.kinase..EC.2.7.1.71.	-0.323703	-0.201793	0.317291	0.276866	0.276866	0.276866	23	23	23	23	23	23	0.26255	0.47854	0.271684	0.568424	0.74513	0.57813
K00892..inosine.kinase..EC.2.7.1.73.	-0.637408	-0.0403036	0.216116	0.432298	0.432298	0.432298	23	23	23	23	23	23	0.16239	0.927035	0.62486	0.45939	0.975857	0.831379
K00901..diacylglycerol.kinase..ATP...EC.2.7.1.107.	0.976546	1.20999	1.86033	0.737707	0.737707	0.737707	23	23	23	21	21	21	0.206548	0.122972	0.0242502	0.510693	0.400857	0.178676
K00906..isocitrate.dehydrogenase.kinase.phosphatase	0.267976	-0.251825	1.15682	0.475881	0.475881	0.475881	23	23	23	18	18	18	0.582157	0.604873	0.0289055	0.80803	0.819759	0.196061
K00912..tetraacyldisaccharide.4..kinase..EC.2.7.1.130.	-1.02514	-0.83524	-0.164233	0.36879	0.36879	0.36879	23	23	23	23	23	23	0.0145568	0.03961	0.662769	0.141515	0.230486	0.852666
K00917..tagatose.6.phosphate.kinase..EC.2.7.1.144.	0.229746	0.569379	0.462583	0.466619	0.466619	0.466619	23	23	23	6	6	6	0.629988	0.242259	0.338109	0.833948	0.545792	0.638803
K00919..4.diphosphocytidyl.2.C.methyl.D.erythritol.kinase..EC.2.7.1.148.	0.724222	0.879126	-0.201083	0.158391	0.158391	0.158391	23	23	23	23	23	23	0.000409958	6.55809e-05	0.224476	0.0370212	0.0194372	0.530075
K00925..acetate.kinase..EC.2.7.2.1.	-0.479895	-0.571329	-0.492423	0.330423	0.330423	0.330423	23	23	23	23	23	23	0.16821	0.105537	0.158099	0.465907	0.372508	0.454029
K00926..carbamate.kinase..EC.2.7.2.2.	-0.205026	0.0260583	0.881123	0.245593	0.245593	0.245593	23	23	23	23	23	23	0.417744	0.916995	0.00294069	0.70094	0.972703	0.0734119
K00927..phosphoglycerate.kinase..EC.2.7.2.3.	0.482269	0.368827	0.118465	0.13748	0.13748	0.13748	23	23	23	23	23	23	0.00343027	0.0177196	0.403225	0.0775939	0.153822	0.68999
K00928..aspartate.kinase..EC.2.7.2.4.	0.346929	0.357349	1.19995	0.206048	0.206048	0.206048	23	23	23	23	23	23	0.114297	0.104726	4.34324e-05	0.387222	0.371257	0.0175496
K00929..butyrate.kinase..EC.2.7.2.7.	-0.610878	-0.551021	-0.404349	0.301045	0.301045	0.301045	23	23	23	23	23	23	0.0617448	0.0883999	0.200432	0.284166	0.342842	0.505188
K00930..acetylglutamate.kinase..EC.2.7.2.8.	0.519822	0.522168	-0.124741	0.108925	0.108925	0.108925	23	23	23	23	23	23	0.000296233	0.000284455	0.271294	0.0320014	0.0320014	0.577618
K00931..glutamate.5.kinase..EC.2.7.2.11.	0.712813	0.704263	-0.207711	0.173716	0.173716	0.173716	23	23	23	23	23	23	0.00107261	0.00118099	0.251652	0.0503673	0.0515797	0.556397
K00932..propionate.kinase..EC.2.7.2.15.	-0.16431	-0.44808	0.574913	0.307561	0.307561	0.307561	23	23	23	22	22	22	0.601474	0.166986	0.082429	0.817909	0.464883	0.332797
K00936..NO_NAME	0.225834	-0.315355	1.58721	0.689939	0.689939	0.689939	23	23	23	10	10	10	0.748104	0.654393	0.0367408	0.896887	0.847419	0.221538
K00937..polyphosphate.kinase..EC.2.7.4.1.	-0.0500481	0.739475	0.260391	0.367282	0.367282	0.367282	23	23	23	23	23	23	0.893543	0.0636276	0.489934	0.964646	0.288625	0.750548
K00939..adenylate.kinase..EC.2.7.4.3.	0.515471	0.623543	0.0173396	0.148485	0.148485	0.148485	23	23	23	23	23	23	0.00371416	0.000881692	0.908687	0.0805666	0.0479991	0.970088
K00940..nucleoside.diphosphate.kinase..EC.2.7.4.6.	-0.452135	-0.39287	-0.702543	0.548304	0.548304	0.548304	23	23	23	22	22	22	0.423299	0.485348	0.22072	0.704562	0.748067	0.525932
K00941..hydroxymethylpyrimidine.phosphomethylpyrimidine.kinase..EC.2.7.1.49.2.7.4.7.	0.175816	0.522674	-0.0976813	0.151898	0.151898	0.151898	23	23	23	23	23	23	0.26628	0.00392923	0.530479	0.571893	0.0816067	0.777068
K00942..guanylate.kinase..EC.2.7.4.8.	0.148194	0.171461	0.113456	0.164181	0.164181	0.164181	23	23	23	23	23	23	0.381782	0.313783	0.500681	0.675083	0.618159	0.757212
K00943..dTMP.kinase..EC.2.7.4.9.	0.893612	0.901731	0.260708	0.177235	0.177235	0.177235	23	23	23	23	23	23	0.000175263	0.000160974	0.163226	0.027119	0.027119	0.460511
K00945..cytidylate.kinase..EC.2.7.4.14.	0.15567	0.143853	0.39279	0.361115	0.361115	0.361115	23	23	23	22	22	22	0.67126	0.694807	0.290327	0.858191	0.870505	0.596848
K00946..thiamine.monophosphate.kinase..EC.2.7.4.16.	-0.335897	-0.516922	0.290138	0.282296	0.282296	0.282296	23	23	23	23	23	23	0.253046	0.0875194	0.320746	0.557787	0.341198	0.623633
K00948..ribose.phosphate.pyrophosphokinase..EC.2.7.6.1.	0.549614	0.537473	-0.36001	0.136512	0.136512	0.136512	23	23	23	23	23	23	0.00126258	0.0015026	0.0195767	0.0528466	0.0558621	0.160729
K00949..thiamine.pyrophosphokinase..EC.2.7.6.2.	-0.0406038	-0.369628	-0.692834	1.27874	1.27874	1.27874	23	23	23	17	17	17	0.975091	0.77653	0.595978	0.994273	0.91302	0.815144
K00950..2.amino.4.hydroxy.6.hydroxymethyldihydropteridine.diphosphokinase..EC.2.7.6.3.	-0.506071	-0.464633	-1.31049	0.573113	0.573113	0.573113	23	23	23	15	15	15	0.391991	0.430963	0.0381408	0.681664	0.708761	0.224977
K00951..GTP.pyrophosphokinase..EC.2.7.6.5.	-0.0102847	-0.00521309	-0.122461	0.199986	0.199986	0.199986	23	23	23	23	23	23	0.959699	0.979565	0.549957	0.989052	0.995411	0.790188
K00954..pantetheine.phosphate.adenylyltransferase..EC.2.7.7.3.	-0.168749	0.160205	0.142143	0.240849	0.240849	0.240849	23	23	23	23	23	23	0.494834	0.516589	0.564337	0.753892	0.767531	0.797942
K00956..sulfate.adenylyltransferase.subunit.1..EC.2.7.7.4.	-0.264718	-0.0713644	0.293344	0.213287	0.213287	0.213287	23	23	23	23	23	23	0.234901	0.74288	0.19058	0.539055	0.895075	0.493817
K00957..sulfate.adenylyltransferase.subunit.2..EC.2.7.7.4.	-0.737837	-0.407713	-0.894819	0.25998	0.25998	0.25998	23	23	23	23	23	23	0.0130665	0.138954	0.00392413	0.134853	0.424654	0.0816067
K00962..polyribonucleotide.nucleotidyltransferase..EC.2.7.7.8.	-0.0557203	0.18229	-0.398461	0.145407	0.145407	0.145407	23	23	23	23	23	23	0.707327	0.230503	0.0159472	0.877441	0.534194	0.14688
K00963..UTP..glucose.1.phosphate.uridylyltransferase..EC.2.7.7.9.	-0.598232	-0.406157	0.198715	0.362608	0.362608	0.362608	23	23	23	23	23	23	0.121151	0.281453	0.592282	0.397433	0.587162	0.813425
K00965..UDPglucose..hexose.1.phosphate.uridylyltransferase..EC.2.7.7.12.	0.576612	1.02425	0.865013	0.483983	0.483983	0.483983	23	23	23	23	23	23	0.253036	0.0524526	0.0952511	0.557787	0.262581	0.355292
K00968..choline.phosphate.cytidylyltransferase..EC.2.7.7.15.	-0.0777726	-0.0826518	0.340818	0.311426	0.311426	0.311426	23	23	23	4	4	4	0.806376	0.794521	0.292023	0.926439	0.921233	0.598731
K00969..nicotinate.nucleotide.adenylyltransferase..EC.2.7.7.18.	-0.0677771	-0.389109	0.207478	0.270111	0.270111	0.270111	23	23	23	23	23	23	0.805455	0.171318	0.454955	0.926235	0.470804	0.726078
K00970..poly.A..polymerase..EC.2.7.7.19.	0.00352685	-0.207101	0.776427	0.437493	0.437493	0.437493	23	23	23	19	19	19	0.993681	0.643199	0.0975634	1	0.840748	0.360875
K00971..mannose.1.phosphate.guanylyltransferase..EC.2.7.7.13.	-0.717397	-0.640329	-0.414474	0.155682	0.155682	0.155682	23	23	23	23	23	23	0.000387278	0.00101641	0.0183438	0.0361352	0.0502976	0.155794
K00973..glucose.1.phosphate.thymidylyltransferase..EC.2.7.7.24.	0.328552	0.371695	0.744544	0.259946	0.259946	0.259946	23	23	23	23	23	23	0.226152	0.17389	0.0121205	0.530767	0.47283	0.129979
K00974..tRNA.nucleotidyltransferase..CCA.adding.enzyme...EC.2.7.7.72.3.1.3...3.1.4...	-0.225508	-0.345167	0.922322	0.288664	0.288664	0.288664	23	23	23	23	23	23	0.447609	0.251539	0.00643984	0.721304	0.556255	0.0986893
K00975..glucose.1.phosphate.adenylyltransferase..EC.2.7.7.27.	0.540601	0.547898	0.356471	0.13017	0.13017	0.13017	23	23	23	23	23	23	0.000962795	0.000862947	0.0159252	0.0494042	0.0477263	0.14688
K00978..glucose.1.phosphate.cytidylyltransferase..EC.2.7.7.33.	-0.801187	-1.16299	-0.429957	0.801466	0.801466	0.801466	23	23	23	15	15	15	0.33389	0.168074	0.599783	0.634567	0.465669	0.817244
K00979..3.deoxy.manno.octulosonate.cytidylyltransferase..CMP.KDO.synthetase...EC.2.7.7.38.	-0.308848	-0.200049	0.160513	0.209923	0.209923	0.209923	23	23	23	23	23	23	0.163118	0.356609	0.457057	0.460511	0.655124	0.727202
K00980..glycerol.3.phosphate.cytidylyltransferase..EC.2.7.7.39.	-0.503315	-0.76569	-0.481918	0.729304	0.729304	0.729304	23	23	23	6	6	6	0.500948	0.310856	0.519049	0.757309	0.615588	0.768753
K00981..phosphatidate.cytidylyltransferase..EC.2.7.7.41.	0.739135	0.737888	0.61567	0.421036	0.421036	0.421036	23	23	23	23	23	23	0.100187	0.10071	0.164922	0.364629	0.365496	0.461917
K00982..glutamate.ammonia.ligase.adenylyltransferase	1.08169	1.18483	1.88658	0.611738	0.611738	0.611738	23	23	23	21	21	21	0.0986569	0.073078	0.00803347	0.363051	0.311724	0.108862
K00986..RNA.directed.DNA.polymerase	-1.01122	-0.563526	-0.617416	0.797507	0.797507	0.797507	23	23	23	13	13	13	0.224746	0.490985	0.451235	0.530075	0.75137	0.723617
K00989..ribonuclease.PH	0.365025	0.877699	1.07217	0.320947	0.320947	0.320947	23	23	23	23	23	23	0.274456	0.0161006	0.00484292	0.581081	0.147939	0.0890928
K00990...protein.PII..uridylyltransferase..EC.2.7.7.59.	0.49863	0.477733	1.37748	0.395874	0.395874	0.395874	23	23	23	22	22	22	0.228378	0.247471	0.00367116	0.532518	0.551479	0.0803693
K00991..2.C.methyl.D.erythritol.4.phosphate.cytidylyltransferase..EC.2.7.7.60.	0.57588	0.680002	0.0376346	0.128293	0.128293	0.128293	23	23	23	23	23	23	0.000504767	0.000110475	0.773541	0.04	0.025049	0.911237
K00995..CDP.diacylglycerol..glycerol.3.phosphate.3.phosphatidyltransferase..EC.2.7.8.5.	0.590055	0.713044	0.149609	0.240333	0.240333	0.240333	23	23	23	23	23	23	0.0275863	0.0100894	0.543497	0.192206	0.12023	0.785704
K00997..holo..acyl.carrier.protein..synthase..EC.2.7.8.7.	0.845012	0.755097	0.253072	0.212607	0.212607	0.212607	23	23	23	23	23	23	0.00135437	0.00313905	0.253486	0.053831	0.0749676	0.558315
K00998..CDP.diacylglycerol...serine.O.phosphatidyltransferase..EC.2.7.8.8.	0.0124656	-0.048699	0.715571	0.2975	0.2975	0.2975	23	23	23	23	23	23	0.967165	0.872294	0.030442	0.992378	0.954816	0.201315
K01000..phospho.N.acetylmuramoyl.pentapeptide.transferase..EC.2.7.8.13.	0.149224	0.103561	-0.170632	0.089197	0.089197	0.089197	23	23	23	23	23	23	0.116452	0.264981	0.0763604	0.390845	0.570801	0.319222
K01002..phosphoglycerol.transferase	0.420468	-0.10223	0.717203	0.605951	0.605951	0.605951	23	23	23	17	17	17	0.499051	0.868428	0.256198	0.756675	0.952702	0.561082
K01006..pyruvate..orthophosphate.dikinase..EC.2.7.9.1.	-0.155682	0.213205	-0.950679	0.817885	0.817885	0.817885	23	23	23	16	16	16	0.851616	0.797922	0.263438	0.948165	0.922899	0.569387
K01007..pyruvate..water.dikinase..EC.2.7.9.2.	-0.564466	-0.328746	0.0454338	0.323321	0.323321	0.323321	23	23	23	23	23	23	0.102694	0.326477	0.890245	0.368439	0.629557	0.96289
K01008..selenide..water.dikinase..EC.2.7.9.3.	-0.0330922	0.134986	0.488817	0.265022	0.265022	0.265022	23	23	23	22	22	22	0.90239	0.618379	0.0861942	0.968031	0.827488	0.339073
K01011..thiosulfate.3.mercaptopyruvate.sulfurtransferase..EC.2.8.1.1.2.8.1.2.	-0.582624	-0.615838	0.41075	0.304846	0.304846	0.304846	23	23	23	18	18	18	0.0766488	0.0629075	0.199232	0.319905	0.287297	0.503812
K01012..biotin.synthase..EC.2.8.1.6.	-0.371328	0.00584416	0.0522261	0.305814	0.305814	0.305814	23	23	23	23	23	23	0.244577	0.985021	0.866822	0.548518	0.99763	0.952161
K01023..arylsulfate.sulfotransferase	0.564082	0.243051	1.82793	0.450622	0.450622	0.450622	23	23	23	17	17	17	0.231075	0.598073	0.00116873	0.534734	0.816189	0.0513663
K01026..propionate.CoA.transferase..EC.2.8.3.1.	-0.944111	-0.738776	-1.13895	0.717839	0.717839	0.717839	23	23	23	13	13	13	0.209353	0.320674	0.134682	0.514219	0.623598	0.419847
K01034..acetate.CoA.acetoacetate.CoA.transferase.alpha.subunit..EC.2.8.3.8.2.8.3.9.	0.959133	0.482112	1.88213	0.505484	0.505484	0.505484	23	23	23	20	20	20	0.0783922	0.356236	0.00223675	0.323307	0.654794	0.0661243
K01035..acetate.CoA.acetoacetate.CoA.transferase.beta.subunit..EC.2.8.3.8.2.8.3.9.	0.47753	0.486062	1.44095	0.399675	0.399675	0.399675	23	23	23	20	20	20	0.251917	0.243939	0.00284704	0.55662	0.547832	0.0720108
K01039..glutaconate.CoA.transferase..subunit.A..EC.2.8.3.12.	-0.416112	0.284915	-0.269379	0.73357	0.73357	0.73357	23	23	23	12	12	12	0.578999	0.703219	0.718623	0.807013	0.875539	0.882526
K01040..glutaconate.CoA.transferase..subunit.B..EC.2.8.3.12.	-0.184776	-0.317751	-0.426272	0.708239	0.708239	0.708239	23	23	23	19	19	19	0.797901	0.660422	0.556699	0.922899	0.850915	0.793356
K01042..L.seryl.tRNA.Ser..seleniumtransferase..EC.2.9.1.1.	0.00445531	-0.326386	0.571998	0.650838	0.650838	0.650838	23	23	23	16	16	16	0.994634	0.623779	0.394227	1	0.83058	0.68401
K01048..lysophospholipase..EC.3.1.1.5.	0.199061	-0.241132	0.663802	0.311942	0.311942	0.311942	23	23	23	20	20	20	0.533667	0.452352	0.051552	0.779658	0.724433	0.261011
K01051..pectinesterase..EC.3.1.1.11.	-0.518887	-0.492049	0.252973	0.398765	0.398765	0.398765	23	23	23	23	23	23	0.21429	0.237643	0.536105	0.519249	0.541853	0.78062
K01056..peptidyl.tRNA.hydrolase..PTH1.family	0.246752	0.294555	0.0338058	0.155547	0.155547	0.155547	23	23	23	23	23	23	0.134737	0.0788867	0.831048	0.419904	0.323811	0.939746
K01057..6.phosphogluconolactonase..EC.3.1.1.31.	0.824892	0.632389	-0.702048	0.417193	0.417193	0.417193	23	23	23	23	23	23	0.0678393	0.15159	0.114349	0.298469	0.444202	0.387252
K01058..phospholipase.A1..EC.3.1.1.32.3.1.1.4.	0.306913	-0.0511424	1.13503	0.349442	0.349442	0.349442	23	23	23	23	23	23	0.394345	0.885691	0.0057165	0.684112	0.960926	0.0941269
K01060..cephalosporin.C.deacetylase..EC.3.1.1.41.	-0.930177	0.0354673	0.0463802	0.853753	0.853753	0.853753	23	23	23	8	8	8	0.293875	0.967435	0.957425	0.601083	0.99242	0.98882
K01061..carboxymethylenebutenolidase..EC.3.1.1.45.	0.760855	0.655913	1.41671	0.436685	0.436685	0.436685	23	23	23	20	20	20	0.103323	0.155267	0.00586785	0.369792	0.449471	0.0952386
K01066..esterase...lipase	1.31171	0.616677	1.75812	0.494494	0.494494	0.494494	23	23	23	16	16	16	0.0188845	0.232751	0.00315021	0.157832	0.536515	0.0750789
K01069..hydroxyacylglutathione.hydrolase..EC.3.1.2.6.	-0.0311913	-0.391728	0.509493	0.205081	0.205081	0.205081	23	23	23	23	23	23	0.881248	0.0764734	0.0260034	0.959889	0.31952	0.186976
K01070..S.formylglutathione.hydrolase..EC.3.1.2.12.	0.134347	-0.354591	1.2913	0.538867	0.538867	0.538867	23	23	23	22	22	22	0.806665	0.520976	0.0307625	0.926587	0.769973	0.20214
K01071..medium.chain.acyl..acyl.carrier.protein..hydrolase..EC.3.1.2.21.	1.12856	0.851601	2.55685	0.518412	0.518412	0.518412	23	23	23	17	17	17	0.0462641	0.121715	0.000193122	0.247807	0.398669	0.0272231
K01077..alkaline.phosphatase..EC.3.1.3.1.	0.519893	0.24263	0.327086	0.181963	0.181963	0.181963	23	23	23	23	23	23	0.0126009	0.20355	0.0936999	0.132533	0.508061	0.352458
K01079..phosphoserine.phosphatase..EC.3.1.3.3.	0.300618	-0.0466257	0.314001	0.271852	0.271852	0.271852	23	23	23	23	23	23	0.287263	0.866252	0.267215	0.593158	0.951806	0.572599
K01081..5..nucleotidase..EC.3.1.3.5.	0.436454	0.135641	0.624694	0.427782	0.427782	0.427782	23	23	23	13	13	13	0.324861	0.75585	0.166223	0.627728	0.900625	0.46362
K01082..3..2....5..bisphosphate.nucleotidase..EC.3.1.3.7.	-0.128938	-0.216062	0.51859	0.266767	0.266767	0.266767	23	23	23	23	23	23	0.636312	0.431501	0.0722249	0.836887	0.70884	0.309705
K01085..glucose.1.phosphatase..EC.3.1.3.10.	-0.796308	-0.994693	-0.193228	0.395642	0.395642	0.395642	23	23	23	16	16	16	0.0637755	0.0247687	0.632827	0.288864	0.181318	0.835579
K01087..trehalose.6.phosphate.phosphatase..EC.3.1.3.12.	-0.151415	-0.315171	0.252051	0.163604	0.163604	0.163604	23	23	23	19	19	19	0.37036	0.0745649	0.145668	0.665473	0.315096	0.43385
K01089..imidazoleglycerol.phosphate.dehydratase...histidinol.phosphatase..EC.4.2.1.19.3.1.3.15.	-0.447255	-0.899539	-0.0612815	0.472803	0.472803	0.472803	23	23	23	23	23	23	0.356043	0.0723641	0.898235	0.654708	0.310022	0.966785
K01091..phosphoglycolate.phosphatase..EC.3.1.3.18.	0.495908	0.418994	0.208517	0.206677	0.206677	0.206677	23	23	23	23	23	23	0.0307376	0.0619042	0.329966	0.20214	0.28462	0.632307
K01092..myo.inositol.1.or.4..monophosphatase..EC.3.1.3.25.	-0.441697	-0.147857	0.170437	0.239813	0.239813	0.239813	23	23	23	23	23	23	0.0864628	0.54728	0.488764	0.339298	0.788386	0.75011
K01093..4.phytase...acid.phosphatase..EC.3.1.3.26.3.1.3.2.	0.272377	0.0868348	0.734747	0.259296	0.259296	0.259296	23	23	23	19	19	19	0.311283	0.742668	0.0132562	0.615675	0.894992	0.135961
K01095..phosphatidylglycerophosphatase.A..EC.3.1.3.27.	-0.403202	-0.313277	0.504028	0.250057	0.250057	0.250057	23	23	23	23	23	23	0.128762	0.230417	0.0630755	0.410922	0.534194	0.287581
K01096..phosphatidylglycerophosphatase.B..EC.3.1.3.27.3.1.3.81.3.1.3.4.3.6.1.27.	-0.51435	-0.905435	0.270783	0.408915	0.408915	0.408915	23	23	23	18	18	18	0.228921	0.0438184	0.518541	0.532767	0.241726	0.768753
K01104..protein.tyrosine.phosphatase	0.579831	0.646209	0.082933	0.221319	0.221319	0.221319	23	23	23	23	23	23	0.0199482	0.0110239	0.713384	0.161564	0.125914	0.880375
K01118..FMN.dependent.NADH.azoreductase	-0.856356	-0.507144	0.487632	0.413346	0.413346	0.413346	23	23	23	20	20	20	0.0571801	0.240023	0.257711	0.27323	0.544454	0.562706
K01119..2..3..cyclic.nucleotide.2..phosphodiesterase...3..nucleotidase..EC.3.1.4.16.3.1.3.6.	-0.272997	-0.248151	0.605981	0.268576	0.268576	0.268576	23	23	23	23	23	23	0.326602	0.371114	0.0405147	0.629557	0.666311	0.231722
K01126..glycerophosphoryl.diester.phosphodiesterase..EC.3.1.4.46.	0.131736	0.178472	0.710725	0.239766	0.239766	0.239766	23	23	23	23	23	23	0.591176	0.468703	0.0100513	0.812726	0.737846	0.120023
K01129..dGTPase..EC.3.1.5.1.	0.111223	0.500375	-0.144325	0.393173	0.393173	0.393173	23	23	23	23	23	23	0.781341	0.223556	0.718967	0.915141	0.529418	0.882598
K01130..arylsulfatase..EC.3.1.6.1.	0.374035	0.0478643	0.781021	0.261828	0.261828	0.261828	23	23	23	19	19	19	0.175018	0.857564	0.00986134	0.474001	0.949848	0.118479
K01138..NO_NAME	-0.189154	-0.360987	0.424161	0.23369	0.23369	0.23369	23	23	23	16	16	16	0.431811	0.144706	0.0909865	0.70884	0.432323	0.347789
K01139..guanosine.3..5..bis.diphosphate..3..pyrophosphohydrolase..EC.3.1.7.2.	-0.413079	-0.275549	0.508262	0.386295	0.386295	0.386295	23	23	23	22	22	22	0.302896	0.4873	0.209269	0.609641	0.748898	0.514219
K01141..exodeoxyribonuclease.I..EC.3.1.11.1.	-0.848322	-0.733679	-0.149157	0.5797	0.5797	0.5797	23	23	23	21	21	21	0.165347	0.22621	0.800673	0.462609	0.530767	0.923927
K01142..exodeoxyribonuclease.III..EC.3.1.11.2.	0.460814	1.17778	1.53886	0.725328	0.725328	0.725328	23	23	23	18	18	18	0.535328	0.126412	0.0519393	0.780391	0.407586	0.261477
K01146..NO_NAME	-0.567519	-0.290116	0.767725	0.331255	0.331255	0.331255	23	23	23	22	22	22	0.10853	0.395789	0.0359801	0.378888	0.684807	0.219701
K01147..exoribonuclease.II	-0.0768565	-0.118264	0.71905	0.187354	0.187354	0.187354	23	23	23	23	23	23	0.687829	0.538021	0.00179847	0.866733	0.782065	0.0599947
K01150..deoxyribonuclease.I	0.872725	0.571478	1.70047	0.385207	0.385207	0.385207	23	23	23	23	23	23	0.0395866	0.15974	0.000566881	0.230486	0.455925	0.0411005
K01151..deoxyribonuclease.IV..EC.3.1.21.2.	-0.00997125	0.061627	0.106938	0.170891	0.170891	0.170891	23	23	23	23	23	23	0.95429	0.723729	0.541468	0.987477	0.885997	0.784636
K01153..type.I.restriction.enzyme..R.subunit	-0.276198	-0.346749	-0.299506	0.338806	0.338806	0.338806	23	23	23	22	22	22	0.428538	0.323373	0.391551	0.707537	0.626481	0.68162
K01154..type.I.restriction.enzyme..S.subunit	-0.423128	0.884948	-1.22853	0.922914	0.922914	0.922914	23	23	23	22	22	22	0.653291	0.353067	0.203331	0.847419	0.65235	0.507864
K01156..type.III.restriction.enzyme	0.17605	0.62586	-0.506181	0.538878	0.538878	0.538878	23	23	23	19	19	19	0.748721	0.264856	0.363459	0.897208	0.570775	0.66004
K01159..crossover.junction.endodeoxyribonuclease.RuvC..EC.3.1.22.4.	0.473217	0.603386	0.020237	0.14992	0.14992	0.14992	23	23	23	23	23	23	0.00695999	0.00124062	0.894535	0.101323	0.0527083	0.965176
K01160..crossover.junction.endodeoxyribonuclease.RusA	-0.337597	-0.482705	-0.199392	0.274581	0.274581	0.274581	23	23	23	15	15	15	0.239109	0.100542	0.479678	0.543461	0.36523	0.745242
K01163..hypothetical.protein	-0.234091	0.354122	0.0716771	0.40806	0.40806	0.40806	23	23	23	23	23	23	0.575124	0.399856	0.863035	0.805034	0.687588	0.951207
K01169..ribonuclease.I..enterobacter.ribonuclease.	0.0773399	0.0809459	0.797375	0.320367	0.320367	0.320367	23	23	23	18	18	18	0.812728	0.804189	0.0259775	0.929483	0.925922	0.186976
K01173..endonuclease.G..mitochondrial	-0.0208779	-0.546715	0.33561	1.01453	1.01453	1.01453	23	23	23	17	17	17	0.983853	0.597867	0.745364	0.997312	0.816163	0.895848
K01175..NO_NAME	0.72938	0.286561	1.17287	0.557531	0.557531	0.557531	23	23	23	18	18	18	0.211805	0.615257	0.0539059	0.516787	0.825923	0.265374
K01176..alpha.amylase..EC.3.2.1.1.	0.479497	0.472366	0.533622	0.251677	0.251677	0.251677	23	23	23	23	23	23	0.0771226	0.081152	0.0519884	0.3209	0.329298	0.261503
K01179..endoglucanase..EC.3.2.1.4.	-0.0209704	0.114019	-0.0667405	0.119672	0.119672	0.119672	23	23	23	3	3	3	0.863414	0.35692	0.585886	0.951207	0.65528	0.810191
K01181..endo.1.4.beta.xylanase	-0.401341	-0.234674	-0.209749	0.219279	0.219279	0.219279	23	23	23	3	3	3	0.0881769	0.302298	0.354728	0.342831	0.609075	0.653332
K01182..oligo.1.6.glucosidase..EC.3.2.1.10.	0.489	0.253669	-0.0236987	0.693951	0.693951	0.693951	23	23	23	13	13	13	0.492339	0.720056	0.973229	0.751677	0.883466	0.993689
K01183..chitinase..EC.3.2.1.14.	-1.64369	-1.1835	-1.35321	0.585413	0.585413	0.585413	23	23	23	21	21	21	0.0137516	0.0623608	0.0362081	0.137385	0.285703	0.220163
K01185..lysozyme	0.741348	0.212237	1.12496	0.625415	0.625415	0.625415	23	23	23	17	17	17	0.255588	0.739376	0.0936328	0.560597	0.893887	0.352458
K01186..sialidase.1..EC.3.2.1.18.	0.171883	-0.242245	-0.65583	0.402326	0.402326	0.402326	23	23	23	23	23	23	0.675658	0.556643	0.125171	0.85981	0.793356	0.405166
K01187..alpha.glucosidase..EC.3.2.1.20.	0.1223	0.0815334	0.231431	0.163989	0.163989	0.163989	23	23	23	23	23	23	0.467846	0.626592	0.179494	0.736963	0.832311	0.480604
K01190..beta.galactosidase..EC.3.2.1.23.	-0.114428	0.0519019	-0.387797	0.249244	0.249244	0.249244	23	23	23	23	23	23	0.653156	0.83802	0.141875	0.847419	0.943277	0.428483
K01191..alpha.mannosidase..EC.3.2.1.24.	-0.00520248	0.272568	-0.951698	0.317069	0.317069	0.317069	23	23	23	21	21	21	0.98714	0.404414	0.00949241	0.998204	0.691614	0.116109
K01192..beta.mannosidase..EC.3.2.1.25.	-0.435666	-0.436408	0.00789025	0.467508	0.467508	0.467508	23	23	23	22	22	22	0.366916	0.366125	0.986769	0.66303	0.662291	0.998204
K01193..beta.fructofuranosidase..EC.3.2.1.26.	-0.150558	-0.301978	-1.32676	0.808474	0.808474	0.808474	23	23	23	19	19	19	0.854866	0.714205	0.122436	0.948857	0.880434	0.399783
K01194..alpha.alpha.trehalase..EC.3.2.1.28.	0.147131	0.151797	1.1014	0.516463	0.516463	0.516463	23	23	23	23	23	23	0.779888	0.773116	0.0510657	0.914736	0.910862	0.259916
K01195..beta.glucuronidase..EC.3.2.1.31.	0.33644	1.46908	1.05861	0.689288	0.689288	0.689288	23	23	23	23	23	23	0.63309	0.0514046	0.14703	0.83571	0.260673	0.436334
K01197..hyaluronoglucosaminidase..EC.3.2.1.35.	-0.579	-0.395611	-0.987172	0.483405	0.483405	0.483405	23	23	23	17	17	17	0.250474	0.426555	0.0600169	0.555173	0.705887	0.280384
K01198..xylan.1.4.beta.xylosidase..EC.3.2.1.37.	-0.0180093	0.610192	-0.463357	0.768623	0.768623	0.768623	23	23	23	19	19	19	0.981631	0.440243	0.556056	0.996	0.715831	0.792827
K01200..pullulanase	0.825495	0.944952	-0.882892	0.327249	0.327249	0.327249	23	23	23	23	23	23	0.0238499	0.0115607	0.0168757	0.177251	0.127261	0.150282
K01201..glucosylceramidase..EC.3.2.1.45.	0.495959	0.316445	-0.747004	0.318849	0.318849	0.318849	23	23	23	23	23	23	0.142217	0.337871	0.0344848	0.428483	0.638474	0.214421
K01205..alpha.N.acetylglucosaminidase..EC.3.2.1.50.	-0.828666	-0.691576	-0.730548	0.702909	0.702909	0.702909	23	23	23	19	19	19	0.257692	0.341542	0.315922	0.562706	0.641401	0.619513
K01206..alpha.L.fucosidase..EC.3.2.1.51.	-0.854977	-0.606468	-0.643591	0.29208	0.29208	0.29208	23	23	23	23	23	23	0.0109203	0.0565273	0.0445946	0.1256	0.271684	0.244298
K01207..beta.N.acetylhexosaminidase..EC.3.2.1.52.	-0.346115	-0.278927	0.484748	0.205233	0.205233	0.205233	23	23	23	23	23	23	0.113543	0.195314	0.0329679	0.386466	0.499367	0.208802
K01209..alpha.N.arabinofuranosidase..EC.3.2.1.55.	-0.125968	0.527223	-0.85008	0.287081	0.287081	0.287081	23	23	23	23	23	23	0.667479	0.0875052	0.0102729	0.856029	0.341198	0.121415
K01214..isoamylase	1.30285	1.50622	0.152317	0.291191	0.291191	0.291191	23	23	23	20	20	20	0.00052291	0.000140941	0.609086	0.0407692	0.027119	0.822095
K01215..glucan.1.6.alpha.glucosidase	0.368773	-0.152306	0.268512	0.367431	0.367431	0.367431	23	23	23	3	3	3	0.332254	0.684658	0.476734	0.633855	0.865546	0.744102
K01218..mannan.endo.1.4.beta.mannosidase..EC.3.2.1.78.	-0.269791	0.4346	0.50462	0.791908	0.791908	0.791908	23	23	23	18	18	18	0.738279	0.591582	0.53402	0.89303	0.812898	0.779775
K01222..6.phospho.beta.glucosidase..EC.3.2.1.86.	-0.577592	-0.325869	-0.222242	0.470867	0.470867	0.470867	23	23	23	19	19	19	0.240113	0.500177	0.644185	0.544454	0.757099	0.841213
K01223..6.phospho.beta.glucosidase..EC.3.2.1.86.	-0.22512	-0.33452	0.663654	0.252134	0.252134	0.252134	23	23	23	23	23	23	0.386913	0.205669	0.0196082	0.678448	0.510049	0.160841
K01224..arabinogalactan.endo.1.4.beta.galactosidase	0.462867	0.878231	-0.220607	0.36954	0.36954	0.36954	23	23	23	22	22	22	0.230762	0.0321835	0.559993	0.53451	0.205644	0.794307
K01226..trehalose.6.phosphate.hydrolase..EC.3.2.1.93.	0.138332	-0.559555	0.775034	0.547858	0.547858	0.547858	23	23	23	19	19	19	0.804285	0.324219	0.178775	0.925922	0.62683	0.479909
K01232..maltose.6..phosphate.glucosidase..EC.3.2.1.122.	0.419864	0.0149159	0.510398	0.382057	0.382057	0.382057	23	23	23	3	3	3	0.28949	0.969384	0.201924	0.596049	0.992832	0.506277
K01235..alpha.glucuronidase	-0.466441	-0.0975424	-0.633108	0.424473	0.424473	0.424473	23	23	23	3	3	3	0.289972	0.821503	0.157544	0.596558	0.934989	0.453477
K01239..purine.nucleosidase..EC.3.2.2.1.	3.00465	2.49992	1.04628	0.807527	0.807527	0.807527	23	23	23	13	13	13	0.00225036	0.00782981	0.215868	0.0663569	0.107114	0.520506
K01241..AMP.nucleosidase..EC.3.2.2.4.	-0.248767	-0.50026	0.497268	0.421318	0.421318	0.421318	23	23	23	23	23	23	0.564278	0.254794	0.257516	0.797942	0.559576	0.562706
K01243..adenosylhomocysteine.nucleosidase..EC.3.2.2.9.	0.434899	0.38718	0.26789	0.251299	0.251299	0.251299	23	23	23	23	23	23	0.105366	0.145552	0.30435	0.372273	0.43373	0.610697
K01246..DNA.3.methyladenine.glycosylase.I..EC.3.2.2.20.	0.403276	0.219249	1.24492	0.332324	0.332324	0.332324	23	23	23	23	23	23	0.244963	0.520097	0.00216083	0.548851	0.769659	0.0650445
K01247..DNA.3.methyladenine.glycosylase.II..EC.3.2.2.21.	0.245914	-0.290809	0.363507	0.824195	0.824195	0.824195	23	23	23	16	16	16	0.769765	0.729417	0.665855	0.908857	0.888537	0.854894
K01250..pyrimidine.specific.ribonucleoside.hydrolase	0.152436	0.177861	0.834903	0.380553	0.380553	0.380553	23	23	23	23	23	23	0.694706	0.647327	0.0453703	0.870501	0.843379	0.245637
K01251..adenosylhomocysteinase..EC.3.3.1.1.	-0.343536	-0.602302	-1.09645	0.396145	0.396145	0.396145	23	23	23	22	22	22	0.400373	0.150546	0.0150439	0.687852	0.44245	0.143759
K01252..bifunctional.isochorismate.lyase...aryl.carrier.protein..EC.3.3.2.1.6.3.2.14.	0.277193	-0.216434	0.761198	0.275943	0.275943	0.275943	23	23	23	19	19	19	0.332095	0.445849	0.0153332	0.633755	0.720175	0.144927
K01255..leucyl.aminopeptidase..EC.3.4.11.1.	0.499138	0.0633161	1.2765	0.381862	0.381862	0.381862	23	23	23	23	23	23	0.211919	0.870642	0.00474337	0.516787	0.953908	0.0884332
K01256..aminopeptidase.N..EC.3.4.11.2.	0.696773	1.40899	0.837371	0.731937	0.731937	0.731937	23	23	23	22	22	22	0.357052	0.0745102	0.271535	0.655314	0.315096	0.578014
K01258..tripeptide.aminopeptidase	-0.646979	-0.651754	-0.284894	0.201748	0.201748	0.201748	23	23	23	23	23	23	0.00623222	0.00594384	0.179437	0.0977191	0.0954234	0.480604
K01262..X.Pro.aminopeptidase	0.194033	0.25156	-0.189446	0.132603	0.132603	0.132603	23	23	23	23	23	23	0.165369	0.0785272	0.174915	0.462609	0.323307	0.473833
K01265..methionyl.aminopeptidase	-1.1553	-1.08349	-1.13791	0.441885	0.441885	0.441885	23	23	23	23	23	23	0.0202542	0.027776	0.0218711	0.162707	0.192822	0.169329
K01267..aspartyl.aminopeptidase	0.0184864	0.444038	0.092217	0.677693	0.677693	0.677693	23	23	23	14	14	14	0.978614	0.522703	0.893655	0.995056	0.77146	0.964662
K01270..dipeptidase.D..EC.3.4.13...	0.161781	0.217536	1.25161	0.459409	0.459409	0.459409	23	23	23	23	23	23	0.729935	0.643097	0.0163697	0.888888	0.84071	0.148447
K01271..X.Pro.dipeptidase	0.244617	0.127368	0.841689	0.321639	0.321639	0.321639	23	23	23	19	19	19	0.459541	0.69807	0.0202845	0.729447	0.87202	0.162707
K01273..membrane.dipeptidase	-0.115694	0.631276	-0.593096	0.514608	0.514608	0.514608	23	23	23	11	11	11	0.825237	0.239352	0.267635	0.936678	0.543658	0.572659
K01277..dipeptidyl.peptidase.III	0.106421	0.105524	0.564486	0.72157	0.72157	0.72157	23	23	23	21	21	21	0.884828	0.885791	0.446914	0.960523	0.960943	0.72119
K01278..dipeptidyl.peptidase.4..EC.3.4.14.5.	-0.21946	0.235766	-1.20929	0.310426	0.310426	0.310426	23	23	23	23	23	23	0.491117	0.460078	0.00159814	0.751399	0.729898	0.0563474
K01284..peptidyl.dipeptidase.Dcp	-0.836691	-0.635186	-0.0676729	0.383708	0.383708	0.383708	23	23	23	23	23	23	0.0465281	0.119785	0.862499	0.248185	0.395486	0.951207
K01295..glutamate.carboxypeptidase	-0.908213	-0.829855	-0.0110094	0.81014	0.81014	0.81014	23	23	23	14	14	14	0.280031	0.322043	0.989338	0.585966	0.625209	0.999345
K01297..muramoyltetrapeptide.carboxypeptidase	-0.469508	-0.709691	-0.393	0.309254	0.309254	0.309254	23	23	23	23	23	23	0.150974	0.0375263	0.224284	0.443359	0.223693	0.530055
K01299..carboxypeptidase.Taq	0.0855987	0.178338	-0.397913	0.354904	0.354904	0.354904	23	23	23	5	5	5	0.812886	0.623085	0.280965	0.929483	0.830229	0.587162
K01304..pyroglutamyl.peptidase	1.02881	1.08544	-0.782305	0.254917	0.254917	0.254917	23	23	23	23	23	23	0.00129028	0.000842313	0.00855259	0.0528878	0.0471532	0.111832
K01305..beta.aspartyl.peptidase	0.42633	-0.147964	0.790073	0.296932	0.296932	0.296932	23	23	23	22	22	22	0.172984	0.625986	0.0186054	0.472176	0.832108	0.156978
K01308..g.D.glutamyl.meso.diaminopimelate.peptidase	0.469863	0.971758	0.728913	0.602874	0.602874	0.602874	23	23	23	6	6	6	0.448337	0.128609	0.246049	0.721497	0.410849	0.549855
K01322..prolyl.oligopeptidase..EC.3.4.21.26.	0.91408	0.706659	2.02139	0.645466	0.645466	0.645466	23	23	23	17	17	17	0.178187	0.291737	0.00721234	0.478992	0.598543	0.103305
K01338..ATP.dependent.Lon.protease..EC.3.4.21.53.	-0.482237	-0.39847	-0.451365	0.258088	0.258088	0.258088	23	23	23	23	23	23	0.0826853	0.144825	0.102114	0.333482	0.432566	0.367565
K01354..oligopeptidase.B..EC.3.4.21.83.	1.31675	1.51134	0.0150093	0.316047	0.316047	0.316047	23	23	23	22	22	22	0.000942327	0.000288775	0.96279	0.0490743	0.0320014	0.990456
K01355..omptin	0.0177218	-0.0924793	0.131694	0.260183	0.260183	0.260183	23	23	23	15	15	15	0.946653	0.727523	0.620568	0.985069	0.887939	0.828883
K01356..repressor.LexA	0.556827	0.424967	0.236626	0.171127	0.171127	0.171127	23	23	23	23	23	23	0.00557022	0.0258512	0.187751	0.0935066	0.186409	0.491414
K01358..ATP.dependent.Clp.protease..protease.subunit..EC.3.4.21.92.	-0.0151449	0.183555	-0.513456	0.28865	0.28865	0.28865	23	23	23	23	23	23	0.958905	0.535208	0.0972272	0.989052	0.780391	0.360208
K01372..bleomycin.hydrolase	0.0602124	0.46837	-0.530342	0.301118	0.301118	0.301118	23	23	23	23	23	23	0.844367	0.142015	0.0998755	0.945099	0.428483	0.364528
K01407..protease.III	0.879815	0.612099	1.31107	0.477492	0.477492	0.477492	23	23	23	15	15	15	0.0866048	0.220639	0.015743	0.339459	0.52585	0.146164
K01409..O.sialoglycoprotein.endopeptidase	0.00608339	0.162555	-0.196229	0.162526	0.162526	0.162526	23	23	23	23	23	23	0.970669	0.334163	0.24725	0.993357	0.634741	0.551193
K01414..oligopeptidase.A	-0.0487027	-0.544556	0.681296	0.328439	0.328439	0.328439	23	23	23	23	23	23	0.884224	0.119455	0.0568911	0.960523	0.395187	0.272571
K01419..ATP.dependent.HslUV.protease..peptidase.subunit.HslV	0.179934	-0.0579831	1.29944	0.271878	0.271878	0.271878	23	23	23	23	23	23	0.518738	0.834164	0.000286542	0.768753	0.94152	0.0320014
K01420..CRP.FNR.family.transcriptional.regulator..anaerobic.regulatory	0.454212	-0.410762	0.557742	0.518101	0.518101	0.518101	23	23	23	23	23	23	0.395264	0.440943	0.29967	0.684807	0.716454	0.60612
K01421..putative.membrane.protein	1.07483	1.18824	-0.622723	0.253575	0.253575	0.253575	23	23	23	23	23	23	0.000842472	0.000359018	0.0278745	0.0471532	0.0345824	0.1929
K01423..NO_NAME	-0.118287	-0.517794	0.399792	0.3741	0.3741	0.3741	23	23	23	19	19	19	0.756511	0.187936	0.303248	0.900845	0.491482	0.60982
K01424..L.asparaginase..EC.3.5.1.1.	0.521563	0.483416	0.213899	0.227759	0.227759	0.227759	23	23	23	23	23	23	0.0379272	0.0519606	0.36345	0.224361	0.261477	0.66004
K01425..glutaminase..EC.3.5.1.2.	-0.503176	-0.500483	-0.16932	0.132347	0.132347	0.132347	23	23	23	23	23	23	0.00191996	0.001999	0.221418	0.0615573	0.0629604	0.526899
K01426..amidase..EC.3.5.1.4.	0.0988474	-0.163075	0.783786	0.399064	0.399064	0.399064	23	23	23	10	10	10	0.807943	0.688946	0.0695746	0.927594	0.866904	0.303168
K01428..urease.subunit.alpha..EC.3.5.1.5.	0.171278	0.0662844	0.193315	0.271154	0.271154	0.271154	23	23	23	9	9	9	0.537778	0.810424	0.487593	0.78186	0.928514	0.748982
K01430..urease.subunit.gamma..EC.3.5.1.5.	-0.171923	0.292091	0.180033	0.265389	0.265389	0.265389	23	23	23	5	5	5	0.527537	0.289542	0.50854	0.775304	0.596049	0.762096
K01433..formyltetrahydrofolate.deformylase..EC.3.5.1.10.	-0.601333	-0.302576	-0.619514	0.345337	0.345337	0.345337	23	23	23	23	23	23	0.103333	0.395575	0.094226	0.369792	0.684807	0.353393
K01438..acetylornithine.deacetylase..EC.3.5.1.16.	-0.515509	-0.513813	-0.436654	0.331169	0.331169	0.331169	23	23	23	23	23	23	0.141734	0.142951	0.208366	0.428383	0.429539	0.513054
K01439..succinyl.diaminopimelate.desuccinylase..EC.3.5.1.18.	0.569254	0.872533	0.337545	0.335174	0.335174	0.335174	23	23	23	23	23	23	0.111747	0.020971	0.331147	0.384061	0.165689	0.633013
K01442..choloylglycine.hydrolase..EC.3.5.1.24.	-0.292504	-0.091419	-0.781268	0.324147	0.324147	0.324147	23	23	23	23	23	23	0.381996	0.782014	0.030142	0.675228	0.915201	0.200698
K01443..N.acetylglucosamine.6.phosphate.deacetylase..EC.3.5.1.25.	0.168603	0.184382	0.277773	0.361486	0.361486	0.361486	23	23	23	22	22	22	0.648033	0.617884	0.454898	0.843727	0.827209	0.726078
K01447..N.acetylmuramoyl.L.alanine.amidase	0.0764406	0.347329	-0.0789457	0.418042	0.418042	0.418042	23	23	23	4	4	4	0.857475	0.419693	0.852862	0.949848	0.702549	0.948546
K01448..N.acetylmuramoyl.L.alanine.amidase..EC.3.5.1.28.	0.150647	0.26693	0.938185	0.275828	0.275828	0.275828	23	23	23	23	23	23	0.593191	0.348912	0.00407435	0.813604	0.648613	0.0825842
K01449..N.acetylmuramoyl.L.alanine.amidase	-1.63598	-1.08521	0.0413441	0.778205	0.778205	0.778205	23	23	23	15	15	15	0.0490951	0.179259	0.958185	0.255396	0.48031	0.989052
K01460..glutathionylspermidine.amidase.synthetase..EC.3.5.1.78.6.3.1.8.	0.312812	-0.0304187	1.18429	0.392548	0.392548	0.392548	23	23	23	16	16	16	0.438807	0.939328	0.00922165	0.715206	0.981831	0.115043
K01462..NO_NAME	0.589891	0.734379	-0.184779	0.2282	0.2282	0.2282	23	23	23	23	23	23	0.0217961	0.00629295	0.431841	0.169088	0.0978937	0.70884
K01464..dihydropyrimidinase..EC.3.5.2.2.	0.692927	1.15488	2.0542	0.634677	0.634677	0.634677	23	23	23	21	21	21	0.293179	0.0900419	0.00590187	0.600588	0.346009	0.0952386
K01465..dihydroorotase..EC.3.5.2.3.	-0.386227	0.0129681	0.557319	0.385947	0.385947	0.385947	23	23	23	23	23	23	0.333743	0.973664	0.170475	0.634521	0.993958	0.469318
K01466..allantoinase..EC.3.5.2.5.	-0.674769	-0.965727	0.620092	0.502726	0.502726	0.502726	23	23	23	23	23	23	0.200725	0.0751744	0.23756	0.505597	0.316439	0.541853
K01467..beta.lactamase.class.C..EC.3.5.2.6.	-0.603861	-0.670498	-0.642124	0.3183	0.3183	0.3183	23	23	23	6	6	6	0.0785867	0.0536445	0.063211	0.323307	0.265233	0.287887
K01468..imidazolonepropionase..EC.3.5.2.7.	-0.504359	-0.295603	-0.326752	0.259626	0.259626	0.259626	23	23	23	23	23	23	0.0723008	0.273854	0.228631	0.309872	0.580821	0.532618
K01470..creatinine.amidohydrolase..EC.3.5.2.10.	-1.09596	-1.187	-1.59425	0.525413	0.525413	0.525413	23	23	23	20	20	20	0.0555022	0.0401109	0.00880797	0.269055	0.230895	0.112984
K01478..arginine.deiminase..EC.3.5.3.6.	-0.183741	0.408835	1.34404	0.888342	0.888342	0.888342	23	23	23	15	15	15	0.839107	0.652401	0.152462	0.943277	0.84741	0.445129
K01480..agmatinase..EC.3.5.3.11.	-0.181527	0.0266027	0.744865	0.257445	0.257445	0.257445	23	23	23	23	23	23	0.491756	0.919094	0.0113229	0.751614	0.973162	0.12609
K01482..dimethylargininase	0.281113	1.30518	1.07803	0.791338	0.791338	0.791338	23	23	23	12	12	12	0.727642	0.121058	0.194365	0.887939	0.397433	0.498152
K01483..ureidoglycolate.lyase..EC.4.3.2.3.	0.147379	0.143559	0.806074	0.440064	0.440064	0.440064	23	23	23	18	18	18	0.742652	0.749071	0.0883053	0.894992	0.897335	0.342842
K01484..succinylarginine.dihydrolase..EC.3.5.3.23.	-0.177908	-0.928782	0.60196	0.467586	0.467586	0.467586	23	23	23	19	19	19	0.709284	0.066885	0.21879	0.878342	0.297109	0.522952
K01485..cytosine.deaminase..EC.3.5.4.1.	0.245011	-0.0342138	0.866052	0.310951	0.310951	0.310951	23	23	23	19	19	19	0.443817	0.913941	0.0145566	0.718901	0.971453	0.141515
K01486..adenine.deaminase..EC.3.5.4.2.	0.652985	0.606872	1.15807	0.496308	0.496308	0.496308	23	23	23	20	20	20	0.209279	0.241468	0.0349455	0.514219	0.54542	0.215808
K01487..guanine.deaminase..EC.3.5.4.3.	0.270686	0.0180136	0.00946825	0.75471	0.75471	0.75471	23	23	23	19	19	19	0.725151	0.981292	0.990166	0.886577	0.995924	0.999568
K01488..adenosine.deaminase..EC.3.5.4.4.	-0.168425	0.050947	0.161589	0.323216	0.323216	0.323216	23	23	23	23	23	23	0.610404	0.876991	0.624843	0.822914	0.957961	0.831379
K01489..cytidine.deaminase..EC.3.5.4.5.	0.401907	0.365135	1.26632	0.246958	0.246958	0.246958	23	23	23	23	23	23	0.124792	0.160281	0.000130044	0.404619	0.456701	0.0260522
K01491..methylenetetrahydrofolate.dehydrogenase..NADP.....methenyltetrahydrofolate.cyclohydrolase..EC.1.5.1.5.3.5.4.9.	0.156375	0.102278	-0.325354	0.11439	0.11439	0.11439	23	23	23	23	23	23	0.19313	0.386349	0.0129793	0.496529	0.677973	0.134253
K01493..dCMP.deaminase..EC.3.5.4.12.	0.399	0.56005	0.185712	0.433584	0.433584	0.433584	23	23	23	23	23	23	0.372775	0.217041	0.674827	0.66753	0.521251	0.859635
K01494..dCTP.deaminase..EC.3.5.4.13.	0.898118	0.491879	0.991762	0.347862	0.347862	0.347862	23	23	23	23	23	23	0.0215899	0.178985	0.0127149	0.168208	0.479909	0.13317
K01495..GTP.cyclohydrolase.I..EC.3.5.4.16.	-0.111693	0.204713	-0.430012	0.175129	0.175129	0.175129	23	23	23	23	23	23	0.533853	0.261841	0.0276681	0.779734	0.567846	0.192505
K01496..phosphoribosyl.AMP.cyclohydrolase..EC.3.5.4.19.	0.509995	0.276194	-1.41884	0.381164	0.381164	0.381164	23	23	23	23	23	23	0.202372	0.48071	0.00229929	0.506609	0.74591	0.0666102
K01497..GTP.cyclohydrolase.II..EC.3.5.4.25.	0.143454	0.234488	1.34152	0.547571	0.547571	0.547571	23	23	23	22	22	22	0.797115	0.674936	0.0279028	0.922492	0.859678	0.1929
K01507..inorganic.pyrophosphatase..EC.3.6.1.1.	0.246392	-0.166278	0.977728	0.537862	0.537862	0.537862	23	23	23	21	21	21	0.653723	0.76164	0.0899638	0.847419	0.904252	0.345939
K01512..acylphosphatase..EC.3.6.1.7.	-0.161591	-0.420929	-1.51465	0.584824	0.584824	0.584824	23	23	23	22	22	22	0.786327	0.483453	0.0213146	0.918609	0.747489	0.166864
K01515..ADP.ribose.pyrophosphatase..EC.3.6.1.13.	0.377731	-0.180433	0.45136	0.446477	0.446477	0.446477	23	23	23	23	23	23	0.41164	0.692172	0.329049	0.697574	0.868992	0.631607
K01520..dUTP.pyrophosphatase..EC.3.6.1.23.	0.288934	0.175686	-0.237981	0.141338	0.141338	0.141338	23	23	23	23	23	23	0.0600734	0.234139	0.114231	0.280384	0.538054	0.387222
K01521..CDP.diacylglycerol.pyrophosphatase..EC.3.6.1.26.	0.663135	0.0236296	1.11768	0.340293	0.340293	0.340293	23	23	23	18	18	18	0.0715605	0.945618	0.00539768	0.3079	0.985069	0.092499
K01523..phosphoribosyl.ATP.pyrophosphohydrolase..EC.3.6.1.31.	0.801846	0.206726	-0.62719	0.357455	0.357455	0.357455	23	23	23	23	23	23	0.0410493	0.571953	0.100518	0.233279	0.803292	0.36523
K01524..exopolyphosphatase...guanosine.5..triphosphate.3..diphosphate.pyrophosphatase..EC.3.6.1.11.3.6.1.40.	0.202042	0.256755	0.300186	0.232988	0.232988	0.232988	23	23	23	23	23	23	0.400285	0.288816	0.218233	0.687852	0.595084	0.522702
K01525..bis.5..nucleosyl..tetraphosphatase..symmetrical...EC.3.6.1.41.	-0.0176943	0.0656565	1.09923	0.346963	0.346963	0.346963	23	23	23	23	23	23	0.96004	0.852598	0.00676314	0.989052	0.948435	0.100557
K01531..Mg2..importing.ATPase	0.0857825	-0.264858	-0.201307	0.470796	0.470796	0.470796	23	23	23	23	23	23	0.858008	0.582542	0.675397	0.949933	0.808056	0.85981
K01533..Cu2..exporting.ATPase	-0.829197	-0.805337	-0.68339	0.384666	0.384666	0.384666	23	23	23	22	22	22	0.0487646	0.0547357	0.0970891	0.254303	0.267337	0.35991
K01534..Zn2..exporting.ATPase	-0.357706	-0.420233	0.571885	0.595982	0.595982	0.595982	23	23	23	18	18	18	0.557898	0.492223	0.353436	0.793968	0.751648	0.652637
K01537..Ca2..transporting.ATPase	-0.286505	0.102371	-0.0378898	0.547971	0.547971	0.547971	23	23	23	22	22	22	0.609175	0.854457	0.945842	0.82212	0.948857	0.985069
K01546..K..transporting.ATPase.ATPase.A.chain..EC.3.6.3.12.	-0.447319	-0.945466	-0.513514	0.412914	0.412914	0.412914	23	23	23	23	23	23	0.296298	0.0374448	0.233306	0.603401	0.223693	0.536673
K01547..K..transporting.ATPase.ATPase.B.chain..EC.3.6.3.12.	-0.640088	-0.364103	0.519256	0.318928	0.318928	0.318928	23	23	23	23	23	23	0.0643399	0.27264	0.125654	0.290623	0.579612	0.405936
K01548..K..transporting.ATPase.ATPase.C.chain..EC.3.6.3.12.	-0.125674	-0.517771	0.63159	0.278435	0.278435	0.278435	23	23	23	23	23	23	0.65865	0.084104	0.0396695	0.849987	0.336025	0.230486
K01551..arsenite.transporting.ATPase	-0.0178249	-0.351298	-0.2549	0.809753	0.809753	0.809753	23	23	23	17	17	17	0.982741	0.670857	0.757452	0.996797	0.858191	0.901258
K01560..2.haloacid.dehalogenase..EC.3.8.1.2.	-1.07818	-0.70396	-0.225409	0.707919	0.707919	0.707919	23	23	23	11	11	11	0.144223	0.33252	0.753647	0.431548	0.633944	0.899567
K01567..NO_NAME	-0.395444	0.0979996	-0.50642	0.75038	0.75038	0.75038	23	23	23	7	7	7	0.605993	0.897847	0.510134	0.820756	0.966785	0.762727
K01571..oxaloacetate.decarboxylase..alpha.subunit..EC.4.1.1.3.	0.0305821	0.469615	0.0523131	0.867042	0.867042	0.867042	23	23	23	15	15	15	0.972329	0.596038	0.952686	0.993689	0.815144	0.987477
K01572..oxaloacetate.decarboxylase..beta.subunit..EC.4.1.1.3.	-0.877361	-1.09437	-1.33276	0.473269	0.473269	0.473269	23	23	23	22	22	22	0.0844991	0.036127	0.0135111	0.336475	0.220017	0.136804
K01573..oxaloacetate.decarboxylase..gamma.subunit..EC.4.1.1.3.	-0.891125	-0.659002	-0.676514	0.578202	0.578202	0.578202	23	23	23	15	15	15	0.145258	0.273258	0.261256	0.433262	0.580196	0.566684
K01575..acetolactate.decarboxylase..EC.4.1.1.5.	0.838572	0.252236	0.654166	0.481883	0.481883	0.481883	23	23	23	10	10	10	0.10353	0.608775	0.195885	0.370146	0.822028	0.500162
K01577..oxalyl.CoA.decarboxylase..EC.4.1.1.8.	0.185181	-0.54587	0.263214	0.368416	0.368416	0.368416	23	23	23	18	18	18	0.623007	0.160517	0.486657	0.830229	0.456887	0.748539
K01579..aspartate.1.decarboxylase..EC.4.1.1.11.	-0.563133	-0.171605	-0.611043	0.351401	0.351401	0.351401	23	23	23	23	23	23	0.131115	0.632786	0.103752	0.414214	0.835579	0.370146
K01580..glutamate.decarboxylase..EC.4.1.1.15.	-0.672384	-0.744222	0.304398	0.415706	0.415706	0.415706	23	23	23	19	19	19	0.127997	0.094971	0.476054	0.409953	0.355028	0.743509
K01581..ornithine.decarboxylase..EC.4.1.1.17.	0.502295	-0.306927	0.341907	0.484654	0.484654	0.484654	23	23	23	20	20	20	0.317553	0.536733	0.49207	0.620898	0.780978	0.751614
K01582..lysine.decarboxylase..EC.4.1.1.18.	1.03477	-0.0121163	1.51712	0.408552	0.408552	0.408552	23	23	23	22	22	22	0.0238363	0.976758	0.0022982	0.177251	0.994592	0.0666102
K01584..arginine.decarboxylase..EC.4.1.1.19.	0.458258	0.263991	1.11389	0.302102	0.302102	0.302102	23	23	23	23	23	23	0.151364	0.396825	0.00240794	0.443952	0.685532	0.0678864
K01585..arginine.decarboxylase..EC.4.1.1.19.	-0.702947	-0.382322	-0.583388	0.211711	0.211711	0.211711	23	23	23	23	23	23	0.00502381	0.0923723	0.0154172	0.0903333	0.350824	0.145321
K01586..diaminopimelate.decarboxylase..EC.4.1.1.20.	0.352661	0.393676	-0.25222	0.151446	0.151446	0.151446	23	23	23	23	23	23	0.0352368	0.0208899	0.117858	0.21683	0.165388	0.393148
K01588..5..carboxyamino.imidazole.ribonucleotide.mutase..EC.5.4.99.18.	0.416592	0.407672	0.485385	0.155911	0.155911	0.155911	23	23	23	23	23	23	0.0184717	0.0206385	0.007781	0.156078	0.164072	0.107114
K01589..5..carboxyamino.imidazole.ribonucleotide.synthase..EC.6.3.4.18.	0.250123	0.201332	1.17016	0.258229	0.258229	0.258229	23	23	23	23	23	23	0.349118	0.448522	0.000465715	0.648787	0.721497	0.0384515
K01590..histidine.decarboxylase..EC.4.1.1.22.	0.526927	0.468675	1.26188	0.511104	0.511104	0.511104	23	23	23	6	6	6	0.319636	0.374316	0.0266885	0.623574	0.668709	0.189259
K01591..orotidine.5..phosphate.decarboxylase..EC.4.1.1.23.	-0.0217934	0.0523334	-0.615043	0.0896031	0.0896031	0.0896031	23	23	23	23	23	23	0.811348	0.568439	7.60367e-06	0.929142	0.800781	0.00798875
K01595..phosphoenolpyruvate.carboxylase..EC.4.1.1.31.	0.455026	1.04723	0.231437	0.456773	0.456773	0.456773	23	23	23	21	21	21	0.336016	0.0378141	0.62024	0.636618	0.224036	0.828636
K01599..uroporphyrinogen.decarboxylase..EC.4.1.1.37.	-0.049759	-0.116071	0.583629	0.24267	0.24267	0.24267	23	23	23	23	23	23	0.840465	0.639761	0.0304609	0.943996	0.838893	0.201315
K01601..ribulose.bisphosphate.carboxylase.large.chain..EC.4.1.1.39.	0.241333	0.489644	-0.182189	0.354438	0.354438	0.354438	23	23	23	5	5	5	0.506956	0.188608	0.615188	0.761322	0.492348	0.825923
K01607..4.carboxymuconolactone.decarboxylase..EC.4.1.1.44.	0.666544	0.680792	-1.09229	0.367472	0.367472	0.367472	23	23	23	23	23	23	0.0908011	0.0847521	0.00992613	0.34731	0.336688	0.119021
K01608..tartronate.semialdehyde.synthase..EC.4.1.1.47.	-0.216773	-0.34227	0.470511	0.291966	0.291966	0.291966	23	23	23	23	23	23	0.470049	0.260587	0.129309	0.738922	0.565975	0.411645
K01609..indole.3.glycerol.phosphate.synthase..EC.4.1.1.48.	-0.191533	-0.0997912	-0.799619	0.591752	0.591752	0.591752	23	23	23	18	18	18	0.750902	0.868459	0.197733	0.898239	0.952702	0.501998
K01610..phosphoenolpyruvate.carboxykinase..ATP...EC.4.1.1.49.	-0.644651	-0.481521	-0.893114	0.259588	0.259588	0.259588	23	23	23	23	23	23	0.0262054	0.0846492	0.00394655	0.187678	0.336588	0.0816067
K01611..S.adenosylmethionine.decarboxylase..EC.4.1.1.50.	-0.00532473	0.46096	1.506	0.71572	0.71572	0.71572	23	23	23	18	18	18	0.994168	0.529898	0.053811	1	0.776953	0.265318
K01612..4.hydroxybenzoate.decarboxylase..EC.4.1.1.61.	-0.0652663	-0.336009	0.644955	0.370897	0.370897	0.370897	23	23	23	11	11	11	0.862832	0.38026	0.103929	0.951207	0.674023	0.370318
K01613..phosphatidylserine.decarboxylase..EC.4.1.1.65.	-0.701498	-0.616547	-0.0833375	0.539954	0.539954	0.539954	23	23	23	23	23	23	0.214405	0.272246	0.879494	0.519249	0.579005	0.958913
K01615..glutaconyl.CoA.decarboxylase..EC.4.1.1.70.	-0.256519	-0.360992	-0.393318	0.710197	0.710197	0.710197	23	23	23	12	12	12	0.723011	0.618667	0.587898	0.8854	0.827622	0.811312
K01619..deoxyribose.phosphate.aldolase..EC.4.1.2.4.	-0.473721	-0.285345	-0.07599	0.250585	0.250585	0.250585	23	23	23	23	23	23	0.0794724	0.273839	0.766137	0.325407	0.580821	0.906332
K01620..threonine.aldolase..EC.4.1.2.48.	-0.422031	-0.291231	0.215668	0.265062	0.265062	0.265062	23	23	23	22	22	22	0.133563	0.290343	0.429406	0.418061	0.596848	0.708162
K01621..xylulose.5.phosphate.fructose.6.phosphate.phosphoketolase..EC.4.1.2.9.4.1.2.22.	-0.383986	-0.518905	-0.609302	0.669721	0.669721	0.669721	23	23	23	21	21	21	0.575164	0.450864	0.377764	0.805034	0.723617	0.672402
K01624..fructose.bisphosphate.aldolase..class.II..EC.4.1.2.13.	0.942221	0.948746	0.518184	0.372786	0.372786	0.372786	23	23	23	23	23	23	0.0239497	0.0231476	0.185929	0.177458	0.174878	0.489444
K01625..2.dehydro.3.deoxyphosphogluconate.aldolase....4S..4.hydroxy.2.oxoglutarate.aldolase..EC.4.1.2.14.4.1.3.42.	-0.462108	-0.28849	0.271651	0.369232	0.369232	0.369232	23	23	23	23	23	23	0.231015	0.447476	0.473911	0.534703	0.721291	0.742239
K01626..3.deoxy.7.phosphoheptulonate.synthase..EC.2.5.1.54.	0.878766	0.933216	0.000745384	0.117905	0.117905	0.117905	23	23	23	23	23	23	3.02855e-06	1.5161e-06	0.995045	0.0058345	0.0055569	1
K01627..2.dehydro.3.deoxyphosphooctonate.aldolase..KDO.8.P.synthase...EC.2.5.1.55.	0.546761	0.75922	1.50865	0.429536	0.429536	0.429536	23	23	23	22	22	22	0.223481	0.098596	0.00338048	0.529349	0.363051	0.0774316
K01628..L.fuculose.phosphate.aldolase..EC.4.1.2.17.	0.116827	0.671942	1.18248	0.367323	0.367323	0.367323	23	23	23	21	21	21	0.755125	0.0886523	0.0061552	0.900123	0.343066	0.0973296
K01629..rhamnulose.1.phosphate.aldolase..EC.4.1.2.19.	-0.511328	-0.225818	0.0141493	0.270559	0.270559	0.270559	23	23	23	23	23	23	0.0795376	0.41786	0.959027	0.325442	0.70094	0.989052
K01630..2.dehydro.3.deoxyglucarate.aldolase..EC.4.1.2.20.	0.288655	0.186009	1.37325	0.409016	0.409016	0.409016	23	23	23	21	21	21	0.491859	0.6562	0.00465632	0.751614	0.848436	0.0879002
K01631..2.dehydro.3.deoxyphosphogalactonate.aldolase..EC.4.1.2.21.	-0.0357685	0.0397231	1.0414	0.611279	0.611279	0.611279	23	23	23	18	18	18	0.954166	0.949106	0.110527	0.987477	0.985954	0.382282
K01633..dihydroneopterin.aldolase...7.8.dihydroneopterin.epimerase..EC.4.1.2.25.5.1.99.8.	0.0970055	-0.903114	0.612624	0.574903	0.574903	0.574903	23	23	23	23	23	23	0.868383	0.138193	0.304364	0.952702	0.423595	0.610697
K01637..isocitrate.lyase..EC.4.1.3.1.	0.0256246	-0.376247	0.625473	0.177984	0.177984	0.177984	23	23	23	23	23	23	0.88757	0.0529058	0.0034263	0.96152	0.263594	0.0775939
K01638..malate.synthase..EC.2.3.3.9.	0.23698	-0.265622	0.837246	0.28895	0.28895	0.28895	23	23	23	19	19	19	0.425817	0.373453	0.0116525	0.705887	0.668103	0.127546
K01639..N.acetylneuraminate.lyase..EC.4.1.3.3.	0.39912	-0.0409166	0.923727	0.270049	0.270049	0.270049	23	23	23	23	23	23	0.161694	0.881744	0.00417177	0.458542	0.960089	0.0827128
K01640..hydroxymethylglutaryl.CoA.lyase..EC.4.1.3.4.	-0.976571	-0.822671	-0.106955	0.914683	0.914683	0.914683	23	23	23	8	8	8	0.299052	0.379695	0.908142	0.605385	0.673764	0.970088
K01643..citrate.lyase.subunit.alpha...citrate.CoA.transferase..EC.2.8.3.10.	0.210655	-0.0863666	0.369993	0.376284	0.376284	0.376284	23	23	23	19	19	19	0.584423	0.821773	0.342121	0.809449	0.935204	0.641976
K01644..citrate.lyase.subunit.beta...citryl.CoA.lyase..EC.4.1.3.34.	-0.121361	-0.163222	-0.555749	0.716124	0.716124	0.716124	23	23	23	17	17	17	0.86783	0.82297	0.45051	0.95262	0.936019	0.723558
K01646..citrate.lyase.subunit.gamma..acyl.carrier.protein.	-0.481997	-0.422685	0.553733	0.470589	0.470589	0.470589	23	23	23	23	23	23	0.322411	0.383666	0.258172	0.625714	0.676324	0.563165
K01647..citrate.synthase..EC.2.3.3.1.	-0.438475	-0.425282	-0.488736	0.157811	0.157811	0.157811	23	23	23	23	23	23	0.0147181	0.0173486	0.00782652	0.142048	0.152612	0.107114
K01649..2.isopropylmalate.synthase..EC.2.3.3.13.	0.905941	0.989818	-0.0661279	0.18065	0.18065	0.18065	23	23	23	23	23	23	0.000191504	8.2363e-05	0.719818	0.0272231	0.0218827	0.883267
K01652..acetolactate.synthase.I.II.III.large.subunit..EC.2.2.1.6.	-0.354415	-0.572996	0.0368718	0.305779	0.305779	0.305779	23	23	23	23	23	23	0.26572	0.0818556	0.905726	0.571289	0.331092	0.96934
K01653..acetolactate.synthase.I.III.small.subunit..EC.2.2.1.6.	0.745097	0.571736	0.565966	0.129287	0.129287	0.129287	23	23	23	23	23	23	4.77977e-05	0.000570385	0.000621758	0.0175496	0.0411005	0.0424844
K01657..anthranilate.synthase.component.I..EC.4.1.3.27.	-0.398448	-0.113005	-0.0243174	0.213468	0.213468	0.213468	23	23	23	23	23	23	0.0829538	0.6048	0.910914	0.333866	0.819756	0.970416
K01658..anthranilate.synthase.component.II..EC.4.1.3.27.	-0.327472	-0.555437	-0.383575	0.878745	0.878745	0.878745	23	23	23	20	20	20	0.714793	0.537173	0.668901	0.88068	0.781521	0.856997
K01659..2.methylcitrate.synthase..EC.2.3.3.5.	0.1476	-0.101932	0.826287	0.30645	0.30645	0.30645	23	23	23	19	19	19	0.637476	0.744333	0.0173422	0.83772	0.895848	0.152612
K01661..naphthoate.synthase..EC.4.1.3.36.	-0.0753435	-0.431042	0.885518	0.434255	0.434255	0.434255	23	23	23	23	23	23	0.864711	0.337547	0.0605309	0.951589	0.638367	0.281447
K01662..1.deoxy.D.xylulose.5.phosphate.synthase..EC.2.2.1.7.	0.079923	0.145929	-0.552428	0.14127	0.14127	0.14127	23	23	23	23	23	23	0.58049	0.319067	0.00155968	0.807641	0.622779	0.0563387
K01664..para.aminobenzoate.synthetase.component.II..EC.2.6.1.85.	0.313019	0.36066	1.19156	0.344867	0.344867	0.344867	23	23	23	19	19	19	0.379395	0.313348	0.00385636	0.673645	0.617771	0.0815842
K01665..para.aminobenzoate.synthetase.component.I..EC.2.6.1.85.	-0.881652	-0.551016	-0.0191334	0.507888	0.507888	0.507888	23	23	23	16	16	16	0.104461	0.296238	0.970479	0.370958	0.603385	0.99325
K01666..4.hydroxy.2.oxovalerate.aldolase..EC.4.1.3.39.	0.132278	-0.293185	0.924165	0.378311	0.378311	0.378311	23	23	23	17	17	17	0.731795	0.451221	0.0284077	0.88984	0.723617	0.194759
K01667..tryptophanase..EC.4.1.99.1.	0.639233	0.123601	1.68276	0.529577	0.529577	0.529577	23	23	23	22	22	22	0.247295	0.818813	0.00667264	0.551193	0.93349	0.0999081
K01668..tyrosine.phenol.lyase..EC.4.1.99.2.	0.778856	0.22379	0.654344	0.375444	0.375444	0.375444	23	23	23	6	6	6	0.0562894	0.560323	0.102525	0.271104	0.794307	0.368039
K01669..deoxyribodipyrimidine.photo.lyase	0.113251	-0.174663	0.642914	0.345707	0.345707	0.345707	23	23	23	13	13	13	0.748059	0.621241	0.0840285	0.896887	0.829149	0.336025
K01671..NO_NAME	0.305963	-0.119967	0.900305	0.342978	0.342978	0.342978	23	23	23	15	15	15	0.387381	0.731693	0.0199407	0.678656	0.889825	0.161564
K01673..carbonic.anhydrase..EC.4.2.1.1.	0.667022	0.595983	0.360511	0.211145	0.211145	0.211145	23	23	23	23	23	23	0.00688533	0.0134463	0.109577	0.101291	0.136804	0.380703
K01676..fumarate.hydratase..class.I..EC.4.2.1.2.	-0.42698	-0.362683	1.07427	0.4048	0.4048	0.4048	23	23	23	23	23	23	0.309256	0.385314	0.0187945	0.614841	0.677082	0.157832
K01677..fumarate.hydratase.subunit.alpha..EC.4.2.1.2.	-0.358561	0.279314	-0.737523	0.547705	0.547705	0.547705	23	23	23	22	22	22	0.523001	0.617793	0.198921	0.771486	0.827209	0.503245
K01678..fumarate.hydratase.subunit.beta..EC.4.2.1.2.	1.60854	1.01048	-0.0881374	0.974839	0.974839	0.974839	23	23	23	18	18	18	0.120075	0.316649	0.929177	0.39577	0.620084	0.976662
K01679..fumarate.hydratase..class.II..EC.4.2.1.2.	-0.0720041	-0.415282	0.701592	0.339579	0.339579	0.339579	23	23	23	20	20	20	0.835128	0.241514	0.0578155	0.941964	0.54542	0.275243
K01681..aconitate.hydratase..EC.4.2.1.3.	-0.58617	-0.342933	-0.333587	0.214757	0.214757	0.214757	23	23	23	23	23	23	0.0161724	0.132402	0.142438	0.14797	0.416217	0.42876
K01682..aconitate.hydratase.2...2.methylisocitrate.dehydratase..EC.4.2.1.3.4.2.1.99.	0.518761	-0.374173	1.12338	0.460727	0.460727	0.460727	23	23	23	23	23	23	0.278819	0.430095	0.0284419	0.58417	0.7083	0.194811
K01684..galactonate.dehydratase..EC.4.2.1.6.	1.44673	1.10178	2.4787	0.733862	0.733862	0.733862	23	23	23	21	21	21	0.0686203	0.155315	0.00446698	0.300583	0.449496	0.0856282
K01685..altronate.hydrolase..EC.4.2.1.7.	0.0988594	-0.0722804	0.996863	0.328505	0.328505	0.328505	23	23	23	23	23	23	0.767745	0.828925	0.00864959	0.907492	0.938794	0.112577
K01686..mannonate.dehydratase..EC.4.2.1.8.	-0.582232	-0.647087	-0.0893466	0.201843	0.201843	0.201843	23	23	23	23	23	23	0.0119409	0.00630329	0.664737	0.129237	0.0978937	0.85418
K01687..dihydroxy.acid.dehydratase..EC.4.2.1.9.	0.17089	0.205341	-0.181398	0.138241	0.138241	0.138241	23	23	23	23	23	23	0.236725	0.159601	0.210555	0.541727	0.455925	0.515857
K01689..enolase..EC.4.2.1.11.	0.24515	0.1938	-0.265644	0.129819	0.129819	0.129819	23	23	23	23	23	23	0.0798153	0.157608	0.0599373	0.325875	0.453522	0.280307
K01690..phosphogluconate.dehydratase..EC.4.2.1.12.	0.0232114	0.0355188	0.588059	0.316676	0.316676	0.316676	23	23	23	19	19	19	0.942604	0.912284	0.0844189	0.983887	0.970949	0.336475
K01692..enoyl.CoA.hydratase..EC.4.2.1.17.	-0.417989	-0.251322	0.522846	0.455646	0.455646	0.455646	23	23	23	4	4	4	0.374029	0.589677	0.269843	0.668532	0.812207	0.575165
K01693..imidazoleglycerol.phosphate.dehydratase..EC.4.2.1.19.	1.03437	0.969426	-0.584773	0.339692	0.339692	0.339692	23	23	23	23	23	23	0.00893309	0.0129967	0.10769	0.113676	0.134253	0.377475
K01695..tryptophan.synthase.alpha.chain..EC.4.2.1.20.	0.119941	0.251081	-0.184197	0.177176	0.177176	0.177176	23	23	23	23	23	23	0.509113	0.177622	0.315579	0.762202	0.478029	0.619211
K01696..tryptophan.synthase.beta.chain..EC.4.2.1.20.	-0.356029	-0.257179	-0.425747	0.185187	0.185187	0.185187	23	23	23	23	23	23	0.0750085	0.186488	0.0373263	0.316201	0.489819	0.223436
K01697..cystathionine.beta.synthase..EC.4.2.1.22.	1.07779	0.961516	-0.672046	0.268674	0.268674	0.268674	23	23	23	23	23	23	0.00132761	0.00309686	0.0256455	0.0536568	0.0745789	0.185505
K01698..porphobilinogen.synthase..EC.4.2.1.24.	0.220744	0.0724509	0.846207	0.400582	0.400582	0.400582	23	23	23	22	22	22	0.590244	0.859056	0.0530144	0.812411	0.950238	0.264021
K01699..propanediol.dehydratase.large.subunit..EC.4.2.1.28.	-0.314002	-0.0973165	-0.0106347	0.43475	0.43475	0.43475	23	23	23	15	15	15	0.481997	0.826104	0.980829	0.746537	0.937144	0.995819
K01703..3.isopropylmalate..R..2.methylmalate.dehydratase.large.subunit..EC.4.2.1.33.4.2.1.35.	0.599578	0.598122	-0.148037	0.204667	0.204667	0.204667	23	23	23	23	23	23	0.0109763	0.0111319	0.481397	0.125914	0.126027	0.746207
K01704..3.isopropylmalate..R..2.methylmalate.dehydratase.small.subunit..EC.4.2.1.33.4.2.1.35.	0.753673	0.803544	0.286403	0.204223	0.204223	0.204223	23	23	23	23	23	23	0.00232506	0.00142637	0.18201	0.0667085	0.0547756	0.483641
K01706..glucarate.dehydratase..EC.4.2.1.40.	-0.150843	0.325877	1.70575	0.597705	0.597705	0.597705	23	23	23	22	22	22	0.804409	0.594155	0.0127146	0.925922	0.814488	0.13317
K01708..galactarate.dehydratase..EC.4.2.1.42.	0.160671	0.0427096	1.30721	0.34442	0.34442	0.34442	23	23	23	23	23	23	0.647999	0.903065	0.00195174	0.843727	0.968234	0.0620787
K01709..CDP.glucose.4.6.dehydratase..EC.4.2.1.45.	-0.154296	-0.401677	-0.499286	0.589127	0.589127	0.589127	23	23	23	18	18	18	0.797039	0.505987	0.410343	0.922492	0.761055	0.6966
K01710..dTDP.glucose.4.6.dehydratase..EC.4.2.1.46.	0.116619	-0.324065	0.4072	0.25977	0.25977	0.25977	23	23	23	23	23	23	0.65856	0.22737	0.133493	0.849966	0.531874	0.418056
K01711..GDPmannose.4.6.dehydratase..EC.4.2.1.47.	-0.489289	-0.586612	-0.269378	0.192	0.192	0.192	23	23	23	23	23	23	0.02302	0.00845877	0.182139	0.174414	0.111108	0.483641
K01712..urocanate.hydratase..EC.4.2.1.49.	-1.18334	-0.935464	0.198998	0.466472	0.466472	0.466472	23	23	23	21	21	21	0.023663	0.0645707	0.676131	0.177156	0.291324	0.859897
K01714..4.hydroxy.tetrahydrodipicolinate.synthase..EC.4.3.3.7.	-0.0994	0.134817	-0.183951	0.177585	0.177585	0.177585	23	23	23	23	23	23	0.584482	0.460307	0.317785	0.809449	0.730161	0.620906
K01715..enoyl.CoA.hydratase..EC.4.2.1.17.	0.903928	0.611824	0.331351	0.767025	0.767025	0.767025	23	23	23	15	15	15	0.257907	0.438159	0.67221	0.5628	0.714818	0.858244
K01716..3.hydroxyacyl..acyl.carrier.protein..dehydratase...trans.2.decenoyl..acyl.carrier.protein..isomerase..EC.4.2.1.59.5.3.3.14.	-0.00271804	0.0174816	0.866399	0.382496	0.382496	0.382496	23	23	23	23	23	23	0.994429	0.964179	0.0395575	1	0.99075	0.230466
K01719..uroporphyrinogen.III.synthase..EC.4.2.1.75.	0.728984	0.106714	1.0809	0.26903	0.26903	0.26903	23	23	23	22	22	22	0.0168237	0.697543	0.00124941	0.15011	0.871894	0.0527083
K01720..2.methylcitrate.dehydratase..EC.4.2.1.79.	0.172887	-0.0261003	1.2038	0.364983	0.364983	0.364983	23	23	23	23	23	23	0.642985	0.943997	0.00524435	0.84071	0.98454	0.092087
K01725..cyanate.lyase..EC.4.2.1.104.	0.0307493	-0.173826	0.353754	0.173988	0.173988	0.173988	23	23	23	12	12	12	0.86225	0.334715	0.0614407	0.951207	0.635403	0.283695
K01733..threonine.synthase..EC.4.2.3.1.	0.0123888	0.305628	0.100781	0.26474	0.26474	0.26474	23	23	23	23	23	23	0.963332	0.26751	0.709115	0.990456	0.572659	0.878342
K01734..methylglyoxal.synthase..EC.4.2.3.3.	-0.950219	-0.625652	-0.189162	0.270324	0.270324	0.270324	23	23	23	23	23	23	0.00338301	0.0361692	0.495425	0.0774316	0.220042	0.754028
K01735..3.dehydroquinate.synthase..EC.4.2.3.4.	-0.189011	-0.256972	0.543112	0.285128	0.285128	0.285128	23	23	23	23	23	23	0.517678	0.382014	0.0766029	0.768341	0.675228	0.319889
K01736..chorismate.synthase..EC.4.2.3.5.	0.329068	0.380777	-0.340238	0.160985	0.160985	0.160985	23	23	23	23	23	23	0.0601127	0.0328917	0.0528814	0.280384	0.20844	0.263586
K01737..6.pyruvoyltetrahydropterin.6.carboxytetrahydropterin.synthase..EC.4.2.3.12.4.1.2.50.	0.46507	0.42557	0.164113	0.385308	0.385308	0.385308	23	23	23	22	22	22	0.247197	0.287787	0.676561	0.551193	0.593875	0.860043
K01738..cysteine.synthase.A..EC.2.5.1.47.	-0.505629	-0.408418	-0.181936	0.340865	0.340865	0.340865	23	23	23	23	23	23	0.159785	0.250422	0.601754	0.455925	0.555173	0.817909
K01739..cystathionine.gamma.synthase..EC.2.5.1.48.	0.942253	1.1173	-0.158951	0.333055	0.333055	0.333055	23	23	23	23	23	23	0.0134858	0.00477179	0.640613	0.136804	0.0886906	0.839351
K01740..O.acetylhomoserine..thiol..lyase..EC.2.5.1.49.	0.0985512	0.118556	-0.100764	0.905341	0.905341	0.905341	23	23	23	20	20	20	0.914774	0.897571	0.912868	0.97171	0.966778	0.971192
K01744..aspartate.ammonia.lyase..EC.4.3.1.1.	-0.3933	-0.564638	-0.230923	0.284167	0.284167	0.284167	23	23	23	23	23	23	0.187909	0.0667541	0.429967	0.491482	0.297047	0.7083
K01745..histidine.ammonia.lyase..EC.4.3.1.3.	-1.00227	-0.537202	-0.441104	0.282698	0.282698	0.282698	23	23	23	23	23	23	0.00321248	0.078107	0.140907	0.0756273	0.323019	0.427063
K01749..hydroxymethylbilane.synthase..EC.2.5.1.61.	0.200823	0.207978	1.462	0.4766	0.4766	0.4766	23	23	23	22	22	22	0.679835	0.669164	0.00828729	0.861741	0.857239	0.109857
K01751..diaminopropionate.ammonia.lyase	0.0315284	0.0235081	0.294552	0.18381	0.18381	0.18381	23	23	23	23	23	23	0.86624	0.900034	0.131147	0.951806	0.967407	0.414214
K01752..L.serine.dehydratase..EC.4.3.1.17.	-0.111566	-0.137591	0.233972	0.146464	0.146464	0.146464	23	23	23	23	23	23	0.458785	0.363345	0.132341	0.728747	0.66004	0.416139
K01753..D.serine.dehydratase..EC.4.3.1.18.	0.177602	-0.282828	0.592993	0.293845	0.293845	0.293845	23	23	23	23	23	23	0.555216	0.352084	0.0631191	0.792579	0.65168	0.287581
K01754..threonine.dehydratase..EC.4.3.1.19.	-0.522034	-0.331635	-0.444575	0.287785	0.287785	0.287785	23	23	23	23	23	23	0.091054	0.268367	0.144575	0.347932	0.573817	0.432323
K01755..argininosuccinate.lyase..EC.4.3.2.1.	0.214506	0.226556	-0.0997872	0.114862	0.114862	0.114862	23	23	23	23	23	23	0.0827615	0.0685062	0.399529	0.333557	0.30029	0.687226
K01756..adenylosuccinate.lyase..EC.4.3.2.2.	0.573622	0.494266	-0.20265	0.319709	0.319709	0.319709	23	23	23	23	23	23	0.093374	0.143366	0.535914	0.352255	0.430208	0.780573
K01759..lactoylglutathione.lyase..EC.4.4.1.5.	-0.336309	-0.125938	0.365207	0.354609	0.354609	0.354609	23	23	23	23	23	23	0.358713	0.727674	0.320204	0.656278	0.887939	0.623598
K01760..cystathionine.beta.lyase..EC.4.4.1.8.	0.680673	0.374099	0.281032	0.392928	0.392928	0.392928	23	23	23	23	23	23	0.0994219	0.353013	0.483167	0.363799	0.65235	0.747347
K01761..methionine.gamma.lyase..EC.4.4.1.11.	1.07753	0.862704	1.10246	0.555721	0.555721	0.555721	23	23	23	6	6	6	0.0726459	0.142571	0.0669591	0.310545	0.428937	0.297109
K01766..cysteine.sulfinate.desulfinase	0.201633	0.12837	0.909646	0.346211	0.346211	0.346211	23	23	23	19	19	19	0.569551	0.716344	0.019876	0.801111	0.881812	0.161352
K01768..adenylate.cyclase..EC.4.6.1.1.	0.152532	0.283318	-0.102909	0.21212	0.21212	0.21212	23	23	23	3	3	3	0.484236	0.203538	0.635277	0.748067	0.508061	0.836637
K01770..2.C.methyl.D.erythritol.2.4.cyclodiphosphate.synthase..EC.4.6.1.12.	0.242898	0.1742	0.00374069	0.205383	0.205383	0.205383	23	23	23	23	23	23	0.25647	0.410486	0.985723	0.561359	0.696638	0.997951
K01771..1.phosphatidylinositol.phosphodiesterase..EC.4.6.1.13.	0.516358	0.202088	0.42994	0.424668	0.424668	0.424668	23	23	23	3	3	3	0.243448	0.641256	0.327939	0.547474	0.839505	0.630833
K01772..ferrochelatase..EC.4.99.1.1.	-0.145709	-0.0295641	0.838064	0.319395	0.319395	0.319395	23	23	23	23	23	23	0.655072	0.92753	0.0197046	0.84764	0.975997	0.161058
K01775..alanine.racemase..EC.5.1.1.1.	0.639363	0.34791	0.76578	0.573955	0.573955	0.573955	23	23	23	23	23	23	0.283736	0.553942	0.203067	0.589875	0.791766	0.507514
K01776..glutamate.racemase..EC.5.1.1.3.	0.635211	0.741764	0.0413793	0.0977751	0.0977751	0.0977751	23	23	23	23	23	23	1.35581e-05	2.40371e-06	0.678521	0.0104479	0.0055569	0.860924
K01778..diaminopimelate.epimerase..EC.5.1.1.7.	0.139299	0.119679	0.534626	0.364197	0.364197	0.364197	23	23	23	23	23	23	0.707749	0.747229	0.163844	0.877776	0.896442	0.460856
K01779..aspartate.racemase..EC.5.1.1.13.	1.10911	0.269369	0.778082	0.554476	0.554476	0.554476	23	23	23	12	12	12	0.0652041	0.634601	0.182272	0.293152	0.83643	0.483641
K01782..3.hydroxyacyl.CoA.dehydrogenase...enoyl.CoA.hydratase...3.hydroxybutyryl.CoA.epimerase..EC.1.1.1.35.4.2.1.17.5.1.2.3.	0.588326	0.936569	2.05743	0.655067	0.655067	0.655067	23	23	23	20	20	20	0.384248	0.174641	0.00719181	0.676541	0.473534	0.103139
K01783..ribulose.phosphate.3.epimerase..EC.5.1.3.1.	-0.0494243	-0.256715	0.563535	0.330987	0.330987	0.330987	23	23	23	23	23	23	0.883417	0.450822	0.110623	0.960523	0.723617	0.382282
K01784..UDP.glucose.4.epimerase..EC.5.1.3.2.	-0.399206	-0.512051	-0.695006	0.443633	0.443633	0.443633	23	23	23	22	22	22	0.38327	0.26755	0.139309	0.675956	0.572659	0.425018
K01785..aldose.1.epimerase..EC.5.1.3.3.	0.275555	0.153586	-0.240085	0.224308	0.224308	0.224308	23	23	23	23	23	23	0.238833	0.504323	0.301958	0.543225	0.759638	0.60901
K01787..N.acylglucosamine.2.epimerase..EC.5.1.3.8.	-0.12231	-0.119361	0.866513	0.543829	0.543829	0.543829	23	23	23	22	22	22	0.825256	0.829397	0.133086	0.936678	0.938916	0.417386
K01788..N.acylglucosamine.6.phosphate.2.epimerase..EC.5.1.3.9.	0.357988	0.622068	1.36141	0.470986	0.470986	0.470986	23	23	23	20	20	20	0.459754	0.207656	0.0118122	0.729585	0.512118	0.128687
K01790..dTDP.4.dehydrorhamnose.3.5.epimerase..EC.5.1.3.13.	-0.716565	-0.0661036	-0.362424	0.400054	0.400054	0.400054	23	23	23	23	23	23	0.0945189	0.871079	0.380029	0.353918	0.953967	0.673764
K01791..UDP.N.acetylglucosamine.2.epimerase..non.hydrolysing...EC.5.1.3.14.	0.188498	-0.0343936	0.603336	0.206377	0.206377	0.206377	23	23	23	23	23	23	0.376323	0.869996	0.0109957	0.670455	0.953551	0.125914
K01792..glucose.6.phosphate.1.epimerase..EC.5.1.3.15.	-0.220467	-0.177257	1.24601	0.43279	0.43279	0.43279	23	23	23	21	21	21	0.618375	0.688301	0.0121015	0.827488	0.866733	0.129979
K01802..peptidylprolyl.isomerase	0.632578	0.678025	-1.20638	0.363185	0.363185	0.363185	23	23	23	23	23	23	0.104081	0.0835947	0.00521052	0.370519	0.335162	0.0919518
K01803..triosephosphate.isomerase..TIM...EC.5.3.1.1.	0.145482	0.0142424	-0.250841	0.156519	0.156519	0.156519	23	23	23	23	23	23	0.3682	0.92877	0.131063	0.663448	0.976483	0.414214
K01804..L.arabinose.isomerase..EC.5.3.1.4.	0.319854	0.444404	-0.126724	0.119247	0.119247	0.119247	23	23	23	23	23	23	0.0178997	0.00226459	0.305954	0.15452	0.0666066	0.611525
K01805..xylose.isomerase..EC.5.3.1.5.	0.041548	0.137073	-0.468963	0.155393	0.155393	0.155393	23	23	23	23	23	23	0.793051	0.392503	0.00915402	0.920898	0.682322	0.115043
K01807..ribose.5.phosphate.isomerase.A..EC.5.3.1.6.	0.789204	0.691517	-0.133725	0.169239	0.169239	0.169239	23	23	23	23	23	23	0.000362968	0.00110564	0.442579	0.0346739	0.0503673	0.717902
K01808..ribose.5.phosphate.isomerase.B..EC.5.3.1.6.	-0.204774	-0.934715	0.0203587	0.266831	0.266831	0.266831	23	23	23	23	23	23	0.455534	0.00349838	0.940258	0.726078	0.0785808	0.982059
K01809..mannose.6.phosphate.isomerase..EC.5.3.1.8.	-0.348139	-0.495892	0.0870532	0.323754	0.323754	0.323754	23	23	23	23	23	23	0.300206	0.147621	0.791893	0.606763	0.437115	0.920134
K01810..glucose.6.phosphate.isomerase..EC.5.3.1.9.	0.334208	0.348619	-0.402444	0.165751	0.165751	0.165751	23	23	23	23	23	23	0.0633569	0.0539923	0.029244	0.28821	0.265587	0.196895
K01811..putative.family.31.glucosidase	-0.430973	-0.659836	0.224964	0.815126	0.815126	0.815126	23	23	23	18	18	18	0.605219	0.431675	0.78656	0.819931	0.70884	0.918614
K01812..glucuronate.isomerase..EC.5.3.1.12.	-0.782562	-0.573624	-0.633643	0.204849	0.204849	0.204849	23	23	23	23	23	23	0.00185762	0.0141146	0.00789559	0.0604851	0.139923	0.107878
K01813..L.rhamnose.isomerase..EC.5.3.1.14.	-0.419953	-0.489236	0.0966702	0.229749	0.229749	0.229749	23	23	23	23	23	23	0.0888094	0.0513201	0.680272	0.343066	0.260532	0.861976
K01814..phosphoribosylformimino.5.aminoimidazole.carboxamide.ribotide.isomerase..EC.5.3.1.16.	0.249917	0.317949	-0.102744	0.16511	0.16511	0.16511	23	23	23	23	23	23	0.152647	0.0749704	0.543891	0.44523	0.316156	0.785862
K01815..4.deoxy.L.threo.5.hexosulose.uronate.ketol.isomerase..EC.5.3.1.17.	-0.666706	-0.57908	-0.491002	0.25907	0.25907	0.25907	23	23	23	23	23	23	0.021954	0.0420374	0.0786897	0.169517	0.236568	0.323462
K01816..hydroxypyruvate.isomerase..EC.5.3.1.22.	0.0280531	-0.869336	0.536955	0.790797	0.790797	0.790797	23	23	23	16	16	16	0.972197	0.289996	0.508097	0.993689	0.596558	0.762096
K01817..phosphoribosylanthranilate.isomerase..EC.5.3.1.24.	-0.307643	-0.114643	-0.477122	0.422839	0.422839	0.422839	23	23	23	21	21	21	0.478715	0.790198	0.277879	0.74513	0.919643	0.583575
K01818..L.fucose.D.arabinose.isomerase..EC.5.3.1.25.5.3.1.3.	-0.370105	-0.360777	-0.110721	0.22007	0.22007	0.22007	23	23	23	23	23	23	0.114625	0.123252	0.62265	0.387754	0.401428	0.830032
K01819..galactose.6.phosphate.isomerase..EC.5.3.1.26.	-0.500838	0.132608	-0.722664	0.68267	0.68267	0.68267	23	23	23	20	20	20	0.475164	0.848746	0.307554	0.743174	0.947066	0.613146
K01821..4.oxalocrotonate.tautomerase..EC.5.3.2.6.	-2.2555	-0.423487	-0.936223	0.630051	0.630051	0.630051	23	23	23	17	17	17	0.00295647	0.512279	0.159156	0.0734119	0.764253	0.455653
K01823..isopentenyl.diphosphate.Delta.isomerase..EC.5.3.3.2.	-0.255545	-0.960531	0.0712812	0.61712	0.61712	0.61712	23	23	23	23	23	23	0.685011	0.14166	0.909666	0.865549	0.428355	0.970182
K01825..3.hydroxyacyl.CoA.dehydrogenase...enoyl.CoA.hydratase...3.hydroxybutyryl.CoA.epimerase...enoyl.CoA.isomerase..EC.1.1.1.35.4.2.1.17.5.1.2.3.5.3.3.8.	0.143429	-0.737759	1.03778	0.48388	0.48388	0.48388	23	23	23	22	22	22	0.771183	0.149187	0.0496471	0.909837	0.440235	0.255929
K01834..2.3.bisphosphoglycerate.dependent.phosphoglycerate.mutase..EC.5.4.2.11.	0.150962	0.188675	-0.504989	0.10989	0.10989	0.10989	23	23	23	23	23	23	0.19107	0.107973	0.000413832	0.494331	0.37797	0.0370813
K01835..phosphoglucomutase..EC.5.4.2.2.	-0.16667	-0.102905	-0.13255	0.312817	0.312817	0.312817	23	23	23	23	23	23	0.602402	0.746983	0.678106	0.818062	0.896442	0.860681
K01838..beta.phosphoglucomutase..EC.5.4.2.6.	-0.813414	-0.490401	0.545998	0.70027	0.70027	0.70027	23	23	23	20	20	20	0.264909	0.495259	0.448603	0.570775	0.754028	0.721497
K01839..phosphopentomutase..EC.5.4.2.7.	0.291438	0.200343	1.16309	0.608508	0.608508	0.608508	23	23	23	21	21	21	0.639183	0.746723	0.0760938	0.838677	0.896442	0.318577
K01840..phosphomannomutase..EC.5.4.2.8.	-0.351328	-0.330477	0.121005	0.2649	0.2649	0.2649	23	23	23	23	23	23	0.205726	0.232413	0.65474	0.510078	0.536161	0.847419
K01843..lysine.2.3.aminomutase..EC.5.4.3.2.	-1.18345	-1.00332	0.451973	0.522131	0.522131	0.522131	23	23	23	18	18	18	0.0394681	0.0748683	0.401017	0.230143	0.315956	0.688147
K01845..glutamate.1.semialdehyde.2.1.aminomutase..EC.5.4.3.8.	1.24359	0.76088	1.27766	0.478106	0.478106	0.478106	23	23	23	19	19	19	0.0207752	0.133567	0.0180685	0.164639	0.418061	0.154925
K01846..methylaspartate.mutase.sigma.subunit..EC.5.4.99.1.	0.16679	0.066125	0.391917	0.162655	0.162655	0.162655	23	23	23	8	8	8	0.322559	0.690496	0.0303128	0.62579	0.867712	0.201255
K01847..methylmalonyl.CoA.mutase..EC.5.4.99.2.	0.314923	-0.134849	1.3808	0.635964	0.635964	0.635964	23	23	23	22	22	22	0.628032	0.835086	0.047315	0.833171	0.941964	0.250533
K01848..methylmalonyl.CoA.mutase..N.terminal.domain..EC.5.4.99.2.	0.335554	0.0164786	1.76577	0.846619	0.846619	0.846619	23	23	23	11	11	11	0.697665	0.984738	0.0552661	0.871894	0.99763	0.268641
K01849..methylmalonyl.CoA.mutase..C.terminal.domain..EC.5.4.99.2.	0.257441	0.576455	1.24923	0.640545	0.640545	0.640545	23	23	23	14	14	14	0.693676	0.383011	0.0709678	0.870113	0.675913	0.306576
K01854..UDP.galactopyranose.mutase..EC.5.4.99.9.	1.65775	0.683051	0.823416	1.26635	1.26635	1.26635	23	23	23	9	9	9	0.20612	0.595886	0.52333	0.510471	0.815129	0.771774
K01858..myo.inositol.1.phosphate.synthase..EC.5.5.1.4.	1.09637	1.16314	-0.793509	0.303881	0.303881	0.303881	23	23	23	23	23	23	0.00278857	0.00179913	0.0203174	0.0718634	0.0599947	0.162707
K01866..tyrosyl.tRNA.synthetase..EC.6.1.1.1.	-0.220619	-0.156744	-0.521155	0.123255	0.123255	0.123255	23	23	23	23	23	23	0.0950416	0.224135	0.000837441	0.355028	0.530055	0.0471532
K01867..tryptophanyl.tRNA.synthetase..EC.6.1.1.2.	0.805374	0.493902	1.02264	0.283216	0.283216	0.283216	23	23	23	23	23	23	0.012904	0.102857	0.00279444	0.134014	0.368773	0.0718634
K01868..threonyl.tRNA.synthetase..EC.6.1.1.3.	0.132617	0.118325	-0.66601	0.163084	0.163084	0.163084	23	23	23	23	23	23	0.429738	0.480082	0.00111853	0.7083	0.745568	0.0505042
K01869..leucyl.tRNA.synthetase..EC.6.1.1.4.	0.120773	0.155904	-0.321942	0.156024	0.156024	0.156024	23	23	23	23	23	23	0.45175	0.33462	0.058105	0.724091	0.635327	0.275996
K01870..isoleucyl.tRNA.synthetase..EC.6.1.1.5.	0.210558	0.442683	0.350351	0.279011	0.279011	0.279011	23	23	23	23	23	23	0.462899	0.134812	0.229681	0.732465	0.420009	0.533431
K01872..alanyl.tRNA.synthetase..EC.6.1.1.7.	-0.120379	-0.0570689	-0.448947	0.15422	0.15422	0.15422	23	23	23	23	23	23	0.448008	0.716864	0.0113541	0.721497	0.88217	0.126148
K01873..valyl.tRNA.synthetase..EC.6.1.1.9.	0.14955	0.2598	-0.00571208	0.176162	0.176162	0.176162	23	23	23	23	23	23	0.410159	0.162341	0.97459	0.69639	0.45939	0.994112
K01874..methionyl.tRNA.synthetase..EC.6.1.1.10.	0.120238	0.194414	-0.544738	0.152911	0.152911	0.152911	23	23	23	23	23	23	0.444775	0.224283	0.00311928	0.719394	0.530055	0.0748705
K01875..seryl.tRNA.synthetase..EC.6.1.1.11.	0.830836	0.707007	-0.0132506	0.159485	0.159485	0.159485	23	23	23	23	23	23	0.000130723	0.00056278	0.934957	0.0260522	0.0411005	0.979759
K01876..aspartyl.tRNA.synthetase..EC.6.1.1.12.	0.141453	0.257676	-0.475671	0.124708	0.124708	0.124708	23	23	23	23	23	23	0.275689	0.0577856	0.00188985	0.581724	0.275243	0.0610191
K01878..glycyl.tRNA.synthetase.alpha.chain..EC.6.1.1.14.	0.666164	-0.057646	1.2813	0.497662	0.497662	0.497662	23	23	23	21	21	21	0.201833	0.909414	0.0219052	0.506277	0.97013	0.169391
K01879..glycyl.tRNA.synthetase.beta.chain..EC.6.1.1.14.	0.579377	0.490549	1.26126	0.329256	0.329256	0.329256	23	23	23	19	19	19	0.100238	0.158388	0.00182915	0.364701	0.454709	0.0600658
K01880..glycyl.tRNA.synthetase..EC.6.1.1.14.	0.843814	0.940999	-0.875975	0.295513	0.295513	0.295513	23	23	23	23	23	23	0.012964	0.0067976	0.0104755	0.134253	0.100557	0.122611
K01881..prolyl.tRNA.synthetase..EC.6.1.1.15.	0.00459418	0.153958	-0.316837	0.166965	0.166965	0.166965	23	23	23	23	23	23	0.978437	0.37211	0.0785823	0.994995	0.667215	0.323307
K01883..cysteinyl.tRNA.synthetase..EC.6.1.1.16.	0.301767	0.379356	-0.0879706	0.132341	0.132341	0.132341	23	23	23	23	23	23	0.0387948	0.0124496	0.517037	0.227398	0.131902	0.76782
K01885..glutamyl.tRNA.synthetase..EC.6.1.1.17.	0.45051	0.455728	-0.379951	0.162908	0.162908	0.162908	23	23	23	23	23	23	0.0152195	0.0142917	0.0351882	0.144792	0.140843	0.216762
K01886..glutaminyl.tRNA.synthetase..EC.6.1.1.18.	0.210079	0.423285	1.12318	0.372005	0.372005	0.372005	23	23	23	22	22	22	0.581086	0.274042	0.00908363	0.807848	0.580963	0.114501
K01887..arginyl.tRNA.synthetase..EC.6.1.1.19.	0.425871	0.546361	-0.594956	0.248524	0.248524	0.248524	23	23	23	23	23	23	0.108568	0.0451683	0.0311712	0.378907	0.245245	0.203105
K01889..phenylalanyl.tRNA.synthetase.alpha.chain..EC.6.1.1.20.	0.298976	0.281491	-0.427444	0.237816	0.237816	0.237816	23	23	23	23	23	23	0.229099	0.256107	0.0937003	0.532829	0.561082	0.352458
K01890..phenylalanyl.tRNA.synthetase.beta.chain..EC.6.1.1.20.	-0.210526	0.0867733	-0.269506	0.243932	0.243932	0.243932	23	23	23	23	23	23	0.402685	0.72736	0.287899	0.68978	0.887939	0.593875
K01892..histidyl.tRNA.synthetase..EC.6.1.1.21.	0.0746442	0.195432	-0.0354255	0.175382	0.175382	0.175382	23	23	23	23	23	23	0.67686	0.283897	0.842829	0.860136	0.589997	0.944475
K01893..asparaginyl.tRNA.synthetase..EC.6.1.1.22.	-0.95262	-0.499804	-0.726474	0.154676	0.154676	0.154676	23	23	23	23	23	23	2.43298e-05	0.00600321	0.000339288	0.0140614	0.0959754	0.0341028
K01894..glutamyl.Q.tRNA.Asp..synthetase	0.349107	-0.0527367	0.733439	0.187184	0.187184	0.187184	23	23	23	19	19	19	0.0832366	0.78226	0.00154052	0.334655	0.915382	0.0563387
K01895..acetyl.CoA.synthetase..EC.6.2.1.1.	0.639521	0.295827	1.43535	0.369414	0.369414	0.369414	23	23	23	21	21	21	0.105284	0.436564	0.00163457	0.372163	0.71388	0.0569097
K01897..long.chain.acyl.CoA.synthetase..EC.6.2.1.3.	0.555077	0.604984	0.249106	0.190206	0.190206	0.190206	23	23	23	23	23	23	0.0111933	0.00664595	0.211318	0.12609	0.099768	0.516226
K01902..succinyl.CoA.synthetase.alpha.subunit..EC.6.2.1.5.	0.67552	0.983146	0.932934	0.630468	0.630468	0.630468	23	23	23	22	22	22	0.301516	0.140511	0.160389	0.608453	0.426401	0.456746
K01903..succinyl.CoA.synthetase.beta.subunit..EC.6.2.1.5.	-0.186664	0.0876763	0.190372	0.264008	0.264008	0.264008	23	23	23	23	23	23	0.491033	0.744688	0.482612	0.75137	0.895848	0.746689
K01905..acetyl.CoA.synthetase..ADP.forming...EC.6.2.1.13.	-0.447135	0.451576	-1.23194	0.786188	0.786188	0.786188	23	23	23	6	6	6	0.578321	0.574594	0.138886	0.80663	0.804864	0.424654
K01908..propionyl.CoA.synthetase..EC.6.2.1.17.	0.596992	0.270414	1.50455	0.714516	0.714516	0.714516	23	23	23	23	23	23	0.417213	0.710669	0.0534254	0.70094	0.879416	0.265204
K01910...citrate..pro.3S..lyase..ligase..EC.6.2.1.22.	-0.166222	-0.24281	0.323209	0.285641	0.285641	0.285641	23	23	23	19	19	19	0.569836	0.409549	0.27678	0.801111	0.695706	0.582606
K01911..O.succinylbenzoic.acid..CoA.ligase..EC.6.2.1.26.	0.528785	0.82033	1.21688	0.64385	0.64385	0.64385	23	23	23	18	18	18	0.425158	0.223236	0.0795017	0.705422	0.529227	0.325411
K01912..phenylacetate.CoA.ligase..EC.6.2.1.30.	-0.948036	-0.772308	-0.567752	0.473738	0.473738	0.473738	23	23	23	22	22	22	0.0649272	0.125094	0.250423	0.292248	0.405031	0.555173
K01914..aspartate..ammonia.ligase..EC.6.3.1.1.	-0.603261	-0.459487	-0.709985	0.233646	0.233646	0.233646	23	23	23	23	23	23	0.0216099	0.0691985	0.00877248	0.168208	0.30217	0.112984
K01915..glutamine.synthetase..EC.6.3.1.2.	0.376493	0.329985	-0.317557	0.134092	0.134092	0.134092	23	23	23	23	23	23	0.0139485	0.0274374	0.0327775	0.138514	0.191747	0.207945
K01916..NAD..synthase..EC.6.3.1.5.	0.0763977	0.157322	-0.042579	0.604625	0.604625	0.604625	23	23	23	16	16	16	0.901237	0.798477	0.944848	0.967966	0.922899	0.984843
K01918..pantoate..beta.alanine.ligase..EC.6.3.2.1.	-0.354788	-0.349461	0.126827	0.210081	0.210081	0.210081	23	23	23	23	23	23	0.112963	0.118004	0.555508	0.38563	0.393148	0.792648
K01919..glutamate..cysteine.ligase..EC.6.3.2.2.	0.481837	0.193358	1.05495	0.328224	0.328224	0.328224	23	23	23	22	22	22	0.164154	0.565155	0.00622616	0.460884	0.79871	0.0977191
K01920..glutathione.synthase..EC.6.3.2.3.	-0.164892	0.147655	0.874816	0.36034	0.36034	0.36034	23	23	23	23	23	23	0.654227	0.688149	0.0291964	0.847419	0.866733	0.19683
K01921..D.alanine.D.alanine.ligase..EC.6.3.2.4.	0.348777	0.470913	-0.100002	0.124977	0.124977	0.124977	23	23	23	23	23	23	0.0143704	0.00205659	0.436899	0.140843	0.0638441	0.714302
K01923..phosphoribosylaminoimidazole.succinocarboxamide.synthase..EC.6.3.2.6.	0.67447	0.758852	0.177206	0.163488	0.163488	0.163488	23	23	23	23	23	23	0.00102912	0.000380858	0.296715	0.0502976	0.0360847	0.603647
K01924..UDP.N.acetylmuramate..alanine.ligase..EC.6.3.2.8.	0.452817	0.487668	-0.146923	0.175384	0.175384	0.175384	23	23	23	23	23	23	0.0217267	0.0147294	0.416257	0.168711	0.142048	0.700571
K01925..UDP.N.acetylmuramoylalanine..D.glutamate.ligase..EC.6.3.2.9.	0.150367	0.171732	-0.00797545	0.0937957	0.0937957	0.0937957	23	23	23	23	23	23	0.13108	0.0883404	0.933434	0.414214	0.342842	0.979466
K01926..AT.rich.DNA.binding.protein	-1.5988	-0.635095	-1.04148	0.492344	0.492344	0.492344	23	23	23	23	23	23	0.0056604	0.217397	0.0522771	0.0941269	0.521562	0.262498
K01928..UDP.N.acetylmuramoyl.L.alanyl.D.glutamate..2.6.diaminopimelate.ligase..EC.6.3.2.13.	0.100907	0.221416	0.22571	0.193262	0.193262	0.193262	23	23	23	23	23	23	0.609788	0.271233	0.262453	0.822387	0.577595	0.568399
K01929..UDP.N.acetylmuramoyl.tripeptide..D.alanyl.D.alanine.ligase..EC.6.3.2.10.	0.248964	0.603059	0.536953	0.284692	0.284692	0.284692	23	23	23	23	23	23	0.396504	0.0524005	0.0800661	0.68508	0.262544	0.326449
K01932..NO_NAME	-0.0476986	0.216835	-0.363928	0.382734	0.382734	0.382734	23	23	23	7	7	7	0.902574	0.579909	0.357648	0.968031	0.807633	0.655619
K01933..phosphoribosylformylglycinamidine.cyclo.ligase..EC.6.3.3.1.	0.618703	0.719245	0.302061	0.174429	0.174429	0.174429	23	23	23	23	23	23	0.00215274	0.000577973	0.0995287	0.0650445	0.0411005	0.364063
K01934..5.formyltetrahydrofolate.cyclo.ligase..EC.6.3.3.2.	0.910738	0.480934	0.231397	0.237071	0.237071	0.237071	23	23	23	23	23	23	0.00110012	0.0567456	0.341297	0.0503673	0.272264	0.641159
K01935..dethiobiotin.synthetase..EC.6.3.3.3.	-0.577352	-0.189864	0.314284	0.264442	0.264442	0.264442	23	23	23	23	23	23	0.0464473	0.484525	0.254323	0.248	0.748067	0.559093
K01937..CTP.synthase..EC.6.3.4.2.	0.326231	0.262216	-0.319512	0.090031	0.090031	0.090031	23	23	23	23	23	23	0.00276748	0.0113609	0.00320925	0.0715644	0.126148	0.0756273
K01938..formate..tetrahydrofolate.ligase..EC.6.3.4.3.	0.506157	0.589741	-0.888397	0.220547	0.220547	0.220547	23	23	23	23	23	23	0.0377572	0.0181952	0.00125255	0.223928	0.155216	0.0527083
K01939..adenylosuccinate.synthase..EC.6.3.4.4.	0.311169	0.485867	-0.271139	0.15484	0.15484	0.15484	23	23	23	23	23	23	0.064233	0.00729499	0.101886	0.290254	0.103974	0.367249
K01940..argininosuccinate.synthase..EC.6.3.4.5.	0.955213	0.91652	0.200691	0.151004	0.151004	0.151004	23	23	23	23	23	23	1.85956e-05	2.87017e-05	0.205055	0.0113757	0.0157982	0.509727
K01945..phosphoribosylamine..glycine.ligase..EC.6.3.4.13.	0.949321	0.652078	1.66359	0.512367	0.512367	0.512367	23	23	23	23	23	23	0.0845769	0.223358	0.00568674	0.336515	0.529227	0.0941269
K01950..NAD..synthase..glutamine.hydrolysing...EC.6.3.5.1.	0.514092	0.315127	-0.180709	0.395511	0.395511	0.395511	23	23	23	23	23	23	0.214207	0.438607	0.654599	0.519249	0.715172	0.847419
K01951..GMP.synthase..glutamine.hydrolysing...EC.6.3.5.2.	-0.158918	-0.0233805	-0.310832	0.203971	0.203971	0.203971	23	23	23	23	23	23	0.448868	0.910368	0.149782	0.721823	0.970271	0.440987
K01952..phosphoribosylformylglycinamidine.synthase..EC.6.3.5.3.	-0.265835	0.00123065	0.565268	0.443318	0.443318	0.443318	23	23	23	22	22	22	0.558221	0.997824	0.222818	0.793968	1	0.528428
K01953..asparagine.synthase..glutamine.hydrolysing...EC.6.3.5.4.	0.523253	0.41601	0.882529	0.402953	0.402953	0.402953	23	23	23	23	23	23	0.215113	0.319414	0.0459666	0.520295	0.623245	0.2469
K01955..carbamoyl.phosphate.synthase.large.subunit..EC.6.3.5.5.	0.694766	0.634446	0.151808	0.155241	0.155241	0.155241	23	23	23	23	23	23	0.00052553	0.00111422	0.344757	0.0407692	0.0505042	0.643858
K01956..carbamoyl.phosphate.synthase.small.subunit..EC.6.3.5.5.	0.299204	0.354667	-0.0857347	0.254426	0.254426	0.254426	23	23	23	23	23	23	0.259189	0.185032	0.741131	0.564424	0.488308	0.894419
K01960..pyruvate.carboxylase.subunit.B..EC.6.4.1.1.	0.651368	0.0522687	1.60526	0.712152	0.712152	0.712152	23	23	23	17	17	17	0.375599	0.942512	0.0404359	0.669785	0.983887	0.2315
K01961..acetyl.CoA.carboxylase..biotin.carboxylase.subunit..EC.6.4.1.2.6.3.4.14.	-0.228494	-0.107628	0.709245	0.229726	0.229726	0.229726	23	23	23	23	23	23	0.336705	0.646596	0.00798831	0.637193	0.842901	0.108565
K01962..acetyl.CoA.carboxylase.carboxyl.transferase.subunit.alpha..EC.6.4.1.2.	0.0904421	0.429895	0.555711	0.313637	0.313637	0.313637	23	23	23	23	23	23	0.777247	0.191821	0.0979407	0.913033	0.495145	0.361616
K01963..acetyl.CoA.carboxylase.carboxyl.transferase.subunit.beta..EC.6.4.1.2.	-0.11813	-0.54804	0.48964	0.356775	0.356775	0.356775	23	23	23	23	23	23	0.745416	0.146567	0.191298	0.895848	0.435698	0.494674
K01972..DNA.ligase..NAD....EC.6.5.1.2.	0.206921	0.188391	-0.166678	0.179538	0.179538	0.179538	23	23	23	23	23	23	0.26811	0.311537	0.368701	0.573466	0.615889	0.663937
K01974..RNA.3..terminal.phosphate.cyclase	0.0270771	-0.132828	0.569203	0.247952	0.247952	0.247952	23	23	23	8	8	8	0.914592	0.600577	0.0376684	0.97171	0.817423	0.223795
K01975..2..5..RNA.ligase	0.79244	0.377782	1.20012	0.427478	0.427478	0.427478	23	23	23	12	12	12	0.0848823	0.391702	0.0139337	0.336688	0.68162	0.138486
K01989..putative.ABC.transport.system.substrate.binding.protein	1.00924	1.50748	1.18581	0.914499	0.914499	0.914499	23	23	23	18	18	18	0.287265	0.120175	0.214456	0.593158	0.39577	0.519249
K01990..ABC.2.type.transport.system.ATP.binding.protein	0.400219	0.319674	0.000495945	0.230105	0.230105	0.230105	23	23	23	23	23	23	0.103648	0.186199	0.99831	0.370146	0.489768	1
K01991..polysaccharide.export.outer.membrane.protein	-0.237299	-0.189047	0.366444	0.400073	0.400073	0.400073	23	23	23	23	23	23	0.562371	0.643694	0.374916	0.796038	0.840992	0.669394
K01992..ABC.2.type.transport.system.permease.protein	-0.179138	-0.0832236	0.0929011	0.17404	0.17404	0.17404	23	23	23	23	23	23	0.319968	0.639544	0.601458	0.623598	0.838893	0.817909
K01993..HlyD.family.secretion.protein	-0.689865	-0.650692	0.238358	0.351872	0.351872	0.351872	23	23	23	23	23	23	0.0702595	0.0857733	0.509256	0.304911	0.338398	0.762202
K01995..branched.chain.amino.acid.transport.system.ATP.binding.protein	0.248129	0.175495	1.04306	0.52112	0.52112	0.52112	23	23	23	23	23	23	0.6412	0.74121	0.0647797	0.839505	0.894419	0.291925
K01996..branched.chain.amino.acid.transport.system.ATP.binding.protein	0.137973	-0.23616	0.545998	0.262131	0.262131	0.262131	23	23	23	23	23	23	0.606897	0.382892	0.0561094	0.821347	0.675913	0.270732
K01997..branched.chain.amino.acid.transport.system.permease.protein	0.760881	0.690362	0.0907658	0.151735	0.151735	0.151735	23	23	23	23	23	23	0.000184657	0.000444669	0.559191	0.027119	0.0379779	0.793968
K01998..branched.chain.amino.acid.transport.system.permease.protein	0.759017	0.676399	-0.0764621	0.233849	0.233849	0.233849	23	23	23	23	23	23	0.00577859	0.0116914	0.748466	0.0946101	0.127644	0.896995
K01999..branched.chain.amino.acid.transport.system.substrate.binding.protein	0.488635	0.27461	0.327316	0.160911	0.160911	0.160911	23	23	23	23	23	23	0.00878678	0.109724	0.0611153	0.112984	0.380758	0.282686
K02000..glycine.betaine.proline.transport.system.ATP.binding.protein..EC.3.6.3.32.	0.295724	0.611408	1.351	0.483939	0.483939	0.483939	23	23	23	20	20	20	0.550884	0.22696	0.0143491	0.7904	0.531812	0.140843
K02001..glycine.betaine.proline.transport.system.permease.protein	0.310875	0.128129	0.715835	0.461935	0.461935	0.461935	23	23	23	23	23	23	0.511639	0.785444	0.142974	0.763903	0.9179	0.429539
K02002..glycine.betaine.proline.transport.system.substrate.binding.protein	0.0845054	0.445908	1.22125	0.507855	0.507855	0.507855	23	23	23	22	22	22	0.870203	0.394617	0.0304473	0.953551	0.684276	0.201315
K02003..NO_NAME	0.406764	0.414048	-0.313086	0.138308	0.138308	0.138308	23	23	23	23	23	23	0.0107341	0.00967095	0.0400049	0.124506	0.117054	0.230862
K02004..NO_NAME	0.193917	0.369992	-0.689199	0.186354	0.186354	0.186354	23	23	23	23	23	23	0.315434	0.0667238	0.00232744	0.619137	0.297047	0.0667085
K02005..HlyD.family.secretion.protein	-0.806694	-0.850785	-1.14696	0.286298	0.286298	0.286298	23	23	23	23	23	23	0.0136036	0.0100251	0.00127958	0.136932	0.119835	0.0528466
K02006..cobalt.nickel.transport.system.ATP.binding.protein	-0.879491	-0.473159	-0.132035	0.56679	0.56679	0.56679	23	23	23	6	6	6	0.142694	0.417629	0.819118	0.429196	0.70094	0.933622
K02007..cobalt.nickel.transport.system.permease.protein	-0.16929	0.237081	0.443105	0.522802	0.522802	0.522802	23	23	23	13	13	13	0.750849	0.657127	0.410888	0.898239	0.848689	0.697014
K02008..cobalt.nickel.transport.system.permease.protein	0.123626	0.342739	0.101773	0.356951	0.356951	0.356951	23	23	23	4	4	4	0.734131	0.352914	0.77964	0.891087	0.65235	0.914631
K02009..cobalt.nickel.transport.protein	0.709052	0.756299	0.443598	0.525234	0.525234	0.525234	23	23	23	15	15	15	0.198397	0.171821	0.412516	0.502634	0.471082	0.698035
K02010..iron.III..transport.system.ATP.binding.protein..EC.3.6.3.30.	-0.88885	-0.101323	0.202617	0.504843	0.504843	0.504843	23	23	23	15	15	15	0.100045	0.843809	0.694204	0.36457	0.944838	0.870315
K02011..iron.III..transport.system.permease.protein	0.0261993	0.248861	0.115945	0.571906	0.571906	0.571906	23	23	23	8	8	8	0.964101	0.67002	0.842228	0.99075	0.857955	0.944167
K02012..iron.III..transport.system.substrate.binding.protein	-0.202102	0.231381	0.53483	0.874871	0.874871	0.874871	23	23	23	9	9	9	0.82043	0.795013	0.550137	0.93432	0.921536	0.790325
K02013..iron.complex.transport.system.ATP.binding.protein..EC.3.6.3.34.	0.0603884	-0.338928	0.289974	0.146549	0.146549	0.146549	23	23	23	23	23	23	0.686565	0.0365561	0.0679885	0.866186	0.22098	0.298469
K02014..iron.complex.outermembrane.recepter.protein	-0.250382	-0.341026	0.686167	0.375397	0.375397	0.375397	23	23	23	22	22	22	0.515488	0.378818	0.0886763	0.766184	0.673138	0.343066
K02015..iron.complex.transport.system.permease.protein	-0.473162	-0.339597	0.520246	0.225074	0.225074	0.225074	23	23	23	23	23	23	0.0541203	0.153593	0.0365594	0.265638	0.447013	0.22098
K02016..iron.complex.transport.system.substrate.binding.protein	-0.247663	-0.231958	0.214641	0.189622	0.189622	0.189622	23	23	23	23	23	23	0.212223	0.241083	0.276356	0.517355	0.54542	0.582495
K02017..molybdate.transport.system.ATP.binding.protein..EC.3.6.3.29.	-0.37801	-0.349219	0.336887	0.336943	0.336943	0.336943	23	23	23	22	22	22	0.28055	0.317351	0.334147	0.586794	0.620686	0.634741
K02018..molybdate.transport.system.permease.protein	-0.251034	-0.232366	0.526052	0.429257	0.429257	0.429257	23	23	23	21	21	21	0.567956	0.596772	0.240551	0.800219	0.815587	0.54488
K02019..molybdate.transport.system.regulatory.protein	0.000830274	-0.144747	0.508436	0.324269	0.324269	0.324269	23	23	23	23	23	23	0.997993	0.662098	0.139049	1	0.852249	0.424754
K02020..molybdate.transport.system.substrate.binding.protein	0.195616	0.0493539	0.697293	0.434911	0.434911	0.434911	23	23	23	21	21	21	0.659673	0.911242	0.130929	0.850738	0.970416	0.414214
K02024..maltoporin	0.849231	0.542543	1.16457	0.297561	0.297561	0.297561	23	23	23	22	22	22	0.0127218	0.089619	0.00155162	0.13317	0.345187	0.0563387
K02025..multiple.sugar.transport.system.permease.protein	1.08823	1.32518	-0.504676	0.289967	0.289967	0.289967	23	23	23	23	23	23	0.00215695	0.000441697	0.103803	0.0650445	0.0379779	0.370214
K02026..multiple.sugar.transport.system.permease.protein	0.937723	0.953935	-0.328177	0.227927	0.227927	0.227927	23	23	23	23	23	23	0.0010449	0.000909403	0.171819	0.0502976	0.0479991	0.471082
K02027..multiple.sugar.transport.system.substrate.binding.protein	0.994671	1.13874	-0.864346	0.324004	0.324004	0.324004	23	23	23	23	23	23	0.00832414	0.00343999	0.0183974	0.109857	0.0776618	0.15589
K02028..polar.amino.acid.transport.system.ATP.binding.protein	0.696513	0.615114	-0.667997	0.2357	0.2357	0.2357	23	23	23	23	23	23	0.0105211	0.0206982	0.0133511	0.122841	0.164385	0.136463
K02029..polar.amino.acid.transport.system.permease.protein	0.670279	0.694676	-0.697285	0.319348	0.319348	0.319348	23	23	23	23	23	23	0.0540473	0.0468549	0.0461406	0.265587	0.249468	0.247435
K02030..polar.amino.acid.transport.system.substrate.binding.protein	0.600163	0.66263	-0.988565	0.207432	0.207432	0.207432	23	23	23	23	23	23	0.0115493	0.00631643	0.000281283	0.127261	0.0978937	0.0320014
K02031..peptide.nickel.transport.system.ATP.binding.protein	0.685527	0.729073	0.129082	0.268052	0.268052	0.268052	23	23	23	23	23	23	0.0223087	0.0161875	0.637308	0.171112	0.14797	0.837594
K02032..peptide.nickel.transport.system.ATP.binding.protein	0.744478	0.774581	-0.19879	0.223453	0.223453	0.223453	23	23	23	23	23	23	0.00485411	0.00370635	0.388479	0.0890928	0.0805666	0.679545
K02033..peptide.nickel.transport.system.permease.protein	0.384871	0.413034	0.12061	0.246934	0.246934	0.246934	23	23	23	23	23	23	0.14132	0.116501	0.632779	0.427959	0.390895	0.835579
K02034..peptide.nickel.transport.system.permease.protein	0.353954	0.266719	-0.280513	0.246773	0.246773	0.246773	23	23	23	23	23	23	0.172713	0.297441	0.274108	0.472095	0.603914	0.580963
K02035..peptide.nickel.transport.system.substrate.binding.protein	0.339051	0.534017	0.814151	0.254486	0.254486	0.254486	23	23	23	21	21	21	0.203996	0.0544484	0.0064147	0.508672	0.266456	0.0986893
K02036..phosphate.transport.system.ATP.binding.protein..EC.3.6.3.27.	1.02088	0.902705	0.188774	0.161042	0.161042	0.161042	23	23	23	23	23	23	1.75982e-05	6.28088e-05	0.260512	0.0113757	0.0191054	0.56592
K02037..phosphate.transport.system.permease.protein	0.378808	0.619944	0.38753	0.261801	0.261801	0.261801	23	23	23	23	23	23	0.169771	0.032695	0.160793	0.46846	0.207535	0.457333
K02038..phosphate.transport.system.permease.protein	0.76895	0.667972	0.143651	0.156357	0.156357	0.156357	23	23	23	23	23	23	0.000224515	0.00076897	0.37374	0.0291681	0.0461042	0.66812
K02039..phosphate.transport.system.protein	0.709148	0.597664	0.360945	0.091118	0.091118	0.091118	23	23	23	23	23	23	1.81974e-06	1.23822e-05	0.00140603	0.0055569	0.0104479	0.054496
K02040..phosphate.transport.system.substrate.binding.protein	0.78102	0.884556	-0.454171	0.187404	0.187404	0.187404	23	23	23	23	23	23	0.000951003	0.000329621	0.0295293	0.0490743	0.0334219	0.198563
K02041..phosphonate.transport.system.ATP.binding.protein..EC.3.6.3.28.	0.0485614	-0.154914	0.872225	0.301068	0.301068	0.301068	23	23	23	23	23	23	0.874144	0.614825	0.0116203	0.956078	0.82585	0.127438
K02042..phosphonate.transport.system.permease.protein	-0.326799	-0.29857	1.18132	0.320936	0.320936	0.320936	23	23	23	23	23	23	0.325669	0.367831	0.00243424	0.628658	0.663227	0.0682945
K02043..GntR.family.transcriptional.regulator..phosphonate.transport.system	0.725579	0.448196	0.976497	0.426506	0.426506	0.426506	23	23	23	18	18	18	0.110957	0.311096	0.0380686	0.38251	0.615675	0.224967
K02044..phosphonate.transport.system.substrate.binding.protein	0.0201806	-0.426779	1.03172	0.319221	0.319221	0.319221	23	23	23	23	23	23	0.950476	0.202307	0.00594277	0.986845	0.506609	0.0954234
K02045..sulfate.transport.system.ATP.binding.protein..EC.3.6.3.25.	-0.724379	-0.845815	0.143097	0.493405	0.493405	0.493405	23	23	23	22	22	22	0.164096	0.108444	0.776036	0.460884	0.378734	0.912987
K02046..sulfate.transport.system.permease.protein	-0.325244	-0.113642	0.800207	0.444966	0.444966	0.444966	23	23	23	21	21	21	0.476822	0.802117	0.093622	0.744105	0.924848	0.352458
K02047..sulfate.transport.system.permease.protein	0.119394	0.457028	0.723304	0.372087	0.372087	0.372087	23	23	23	21	21	21	0.753031	0.239538	0.0722301	0.89911	0.543867	0.309705
K02048..sulfate.transport.system.substrate.binding.protein	0.230736	0.0603372	1.49477	0.493153	0.493153	0.493153	23	23	23	23	23	23	0.64703	0.904351	0.00893242	0.843181	0.969041	0.113676
K02049..sulfonate.nitrate.taurine.transport.system.ATP.binding.protein	0.171467	1.78595	1.38733	0.805851	0.805851	0.805851	23	23	23	20	20	20	0.83449	0.0432862	0.106594	0.941795	0.24032	0.375002
K02050..sulfonate.nitrate.taurine.transport.system.permease.protein	-0.0843988	0.143602	-0.548644	0.654674	0.654674	0.654674	23	23	23	17	17	17	0.899228	0.829494	0.415865	0.96708	0.938916	0.700225
K02051..sulfonate.nitrate.taurine.transport.system.substrate.binding.protein	-0.0269885	0.586223	-0.453759	0.844108	0.844108	0.844108	23	23	23	22	22	22	0.97492	0.498099	0.598845	0.994219	0.756077	0.816966
K02052..putative.spermidine.putrescine.transport.system.ATP.binding.protein	0.310772	0.760805	1.18757	0.88772	0.88772	0.88772	23	23	23	18	18	18	0.731426	0.405682	0.202035	0.889825	0.692551	0.506357
K02053..putative.spermidine.putrescine.transport.system.permease.protein	0.39662	0.846782	0.0521281	0.394939	0.394939	0.394939	23	23	23	23	23	23	0.331589	0.049273	0.896791	0.633241	0.255522	0.966258
K02054..putative.spermidine.putrescine.transport.system.permease.protein	0.119876	0.309932	-0.0736434	0.322543	0.322543	0.322543	23	23	23	23	23	23	0.715756	0.353034	0.822724	0.881464	0.65235	0.935918
K02055..putative.spermidine.putrescine.transport.system.substrate.binding.protein	0.179456	0.237792	0.2575	0.187591	0.187591	0.187591	23	23	23	23	23	23	0.355004	0.225646	0.191477	0.653332	0.530584	0.494674
K02056..simple.sugar.transport.system.ATP.binding.protein	0.236913	0.665954	0.448242	0.307884	0.307884	0.307884	23	23	23	23	23	23	0.454262	0.0481415	0.167262	0.725852	0.25271	0.465449
K02057..simple.sugar.transport.system.permease.protein	0.210107	0.34569	0.254071	0.264037	0.264037	0.264037	23	23	23	23	23	23	0.438895	0.210635	0.351553	0.715239	0.515857	0.651635
K02058..simple.sugar.transport.system.substrate.binding.protein	0.219475	0.132496	0.0692638	0.25965	0.25965	0.25965	23	23	23	23	23	23	0.412103	0.617762	0.793525	0.697744	0.827209	0.921104
K02062..thiamine.transport.system.ATP.binding.protein	-0.309646	-1.90155	0.00135065	0.781155	0.781155	0.781155	23	23	23	11	11	11	0.697731	0.0287541	0.998645	0.871894	0.195739	1
K02063..thiamine.transport.system.permease.protein	-0.212764	-0.534142	0.619693	0.340655	0.340655	0.340655	23	23	23	23	23	23	0.542263	0.139128	0.0902681	0.784636	0.424771	0.346417
K02064..thiamine.transport.system.substrate.binding.protein	0.385384	-0.481956	1.88482	0.644511	0.644511	0.644511	23	23	23	17	17	17	0.559378	0.466906	0.011047	0.794038	0.736486	0.125933
K02065..phospholipid.cholesterol.gamma.HCH.transport.system.ATP.binding.protein	-0.0891527	-0.343937	0.200453	0.258642	0.258642	0.258642	23	23	23	23	23	23	0.735368	0.204527	0.451023	0.891746	0.508963	0.723617
K02066..phospholipid.cholesterol.gamma.HCH.transport.system.permease.protein	0.172919	0.147745	1.21944	0.341147	0.341147	0.341147	23	23	23	23	23	23	0.619925	0.67138	0.00293475	0.828411	0.858191	0.0734119
K02067..phospholipid.cholesterol.gamma.HCH.transport.system.substrate.binding.protein	-0.360189	-0.346802	0.33435	0.275707	0.275707	0.275707	23	23	23	23	23	23	0.212241	0.228798	0.245097	0.517355	0.53273	0.54894
K02068..putative.ABC.transport.system.ATP.binding.protein	0.474101	-0.128704	0.961163	0.495552	0.495552	0.495552	23	23	23	20	20	20	0.35486	0.798842	0.0727437	0.653332	0.922938	0.310848
K02069..putative.ABC.transport.system.permease.protein	-0.467095	-0.407748	-0.0482421	0.169896	0.169896	0.169896	23	23	23	23	23	23	0.0156253	0.0308133	0.78059	0.146019	0.20214	0.914909
K02071..D.methionine.transport.system.ATP.binding.protein	0.451576	0.63199	0.715934	0.35744	0.35744	0.35744	23	23	23	22	22	22	0.227061	0.098785	0.0649057	0.531874	0.363186	0.292248
K02072..D.methionine.transport.system.permease.protein	0.722238	0.555166	0.168935	0.211391	0.211391	0.211391	23	23	23	23	23	23	0.00412239	0.0198089	0.437422	0.0827128	0.161352	0.71445
K02073..D.methionine.transport.system.substrate.binding.protein	0.798421	0.5222	0.287108	0.163371	0.163371	0.163371	23	23	23	23	23	23	0.000236643	0.00643234	0.100579	0.0295691	0.0986893	0.365249
K02074..zinc.manganese.transport.system.ATP.binding.protein	0.652766	0.747139	-0.691614	0.793394	0.793394	0.793394	23	23	23	14	14	14	0.424351	0.362207	0.397969	0.704972	0.659202	0.686279
K02075..zinc.manganese.transport.system.permease.protein	0.497787	0.442616	-0.161861	0.530807	0.530807	0.530807	23	23	23	4	4	4	0.363663	0.417847	0.764737	0.660214	0.70094	0.905233
K02076..Fur.family.transcriptional.regulator..zinc.uptake.regulator	0.0409562	-0.531201	-0.364535	0.410212	0.410212	0.410212	23	23	23	3	3	3	0.921856	0.215849	0.388889	0.974039	0.520506	0.679832
K02077..zinc.manganese.transport.system.substrate.binding.protein	1.23646	0.926018	-1.04842	0.39306	0.39306	0.39306	23	23	23	23	23	23	0.00694193	0.0331198	0.0180426	0.101323	0.209198	0.154829
K02078..acyl.carrier.protein	-0.659904	-1.02692	-0.90914	0.339402	0.339402	0.339402	23	23	23	23	23	23	0.0719716	0.00897019	0.0178381	0.309149	0.113816	0.154219
K02079..N.acetylgalactosamine.6.phosphate.deacetylase..EC.3.5.1.25.	0.187196	-0.25677	0.711362	0.254365	0.254365	0.254365	23	23	23	19	19	19	0.473896	0.329852	0.0142522	0.742239	0.632296	0.140843
K02080..galactosamine.6.phosphate.isomerase..EC.5.3.1...	0.382112	0.45963	1.30811	0.423541	0.423541	0.423541	23	23	23	17	17	17	0.382161	0.296095	0.00798237	0.675252	0.603385	0.108565
K02081..DeoR.family.transcriptional.regulator..aga.operon.transcriptional	-0.698369	-0.495521	0.260576	0.475276	0.475276	0.475276	23	23	23	22	22	22	0.163705	0.314701	0.592096	0.460856	0.618847	0.813425
K02082..tagatose.6.phosphate.ketose.aldose.isomerase	-0.00737016	0.0171781	0.226287	0.828246	0.828246	0.828246	23	23	23	16	16	16	0.993024	0.983741	0.788621	1	0.997312	0.919074
K02083..allantoate.deiminase..EC.3.5.3.9.	-0.21867	-0.481715	-0.381799	0.533634	0.533634	0.533634	23	23	23	16	16	16	0.688093	0.381759	0.485933	0.866733	0.675083	0.748321
K02099..AraC.family.transcriptional.regulator..arabinose.operon.regulatory	0.647091	0.29342	1.55903	0.372418	0.372418	0.372418	23	23	23	23	23	23	0.104036	0.443789	0.000898102	0.370519	0.718901	0.0479991
K02100..MFS.transporter..SP.family..arabinose.H..symporter	0.714521	-0.315584	0.623071	0.446511	0.446511	0.446511	23	23	23	21	21	21	0.131824	0.491281	0.184591	0.415193	0.75155	0.487682
K02103..GntR.family.transcriptional.regulator..arabinose.operon	-0.881271	-0.50526	-0.198286	0.793359	0.793359	0.793359	23	23	23	9	9	9	0.284457	0.533989	0.806092	0.590702	0.779775	0.926389
K02106..short.chain.fatty.acids.transporter	1.18549	0.545651	1.14517	0.707699	0.707699	0.707699	23	23	23	18	18	18	0.115869	0.453383	0.127708	0.389709	0.725053	0.409797
K02107..V.A.type.H..Na..transporting.ATPase.subunit.G.H	-1.35219	-0.506822	-1.30052	0.732033	0.732033	0.732033	23	23	23	7	7	7	0.0848764	0.499472	0.0962576	0.336688	0.756769	0.357533
K02108..F.type.H..transporting.ATPase.subunit.a	0.36223	0.546393	0.220277	0.256972	0.256972	0.256972	23	23	23	23	23	23	0.18032	0.0516078	0.405661	0.48193	0.261139	0.692551
K02109..F.type.H..transporting.ATPase.subunit.b	0.292979	0.34607	-0.516042	0.132344	0.132344	0.132344	23	23	23	23	23	23	0.0438533	0.0203055	0.00158891	0.241726	0.162707	0.0563474
K02110..F.type.H..transporting.ATPase.subunit.c	0.459765	0.493696	-0.0145969	0.153055	0.153055	0.153055	23	23	23	23	23	23	0.00922616	0.0059081	0.925334	0.115043	0.0952386	0.975401
K02111..F.type.H..transporting.ATPase.subunit.alpha..EC.3.6.3.14.	0.389721	0.246782	-0.449134	0.139853	0.139853	0.139853	23	23	23	23	23	23	0.0145438	0.099403	0.00626699	0.141515	0.363799	0.097892
K02112..F.type.H..transporting.ATPase.subunit.beta..EC.3.6.3.14.	0.369865	0.31009	-0.227216	0.161836	0.161836	0.161836	23	23	23	23	23	23	0.0383037	0.0758901	0.182	0.22558	0.318177	0.483641
K02113..F.type.H..transporting.ATPase.subunit.delta	0.738221	0.667092	-0.0531211	0.130361	0.130361	0.130361	23	23	23	23	23	23	5.73027e-05	0.000153845	0.689775	0.0179404	0.027119	0.867404
K02114..F.type.H..transporting.ATPase.subunit.epsilon	0.211742	0.383424	0.610801	0.286441	0.286441	0.286441	23	23	23	23	23	23	0.471875	0.201843	0.0509884	0.740283	0.506277	0.259865
K02115..F.type.H..transporting.ATPase.subunit.gamma	0.577304	0.570925	-0.299762	0.148979	0.148979	0.148979	23	23	23	23	23	23	0.00165565	0.0018022	0.0636762	0.0571273	0.0599947	0.288625
K02116..ATP.synthase.protein.I	0.0819488	-0.207616	0.786248	0.327613	0.327613	0.327613	23	23	23	23	23	23	0.806056	0.536317	0.0306229	0.926389	0.780767	0.201892
K02117..V.A.type.H..Na..transporting.ATPase.subunit.A..EC.3.6.3.14.3.6.3.15.	-1.31507	0.0739953	-0.0191543	0.697378	0.697378	0.697378	23	23	23	22	22	22	0.0798008	0.916972	0.978467	0.325875	0.972703	0.994995
K02118..V.A.type.H..Na..transporting.ATPase.subunit.B	-0.726763	-0.490352	-1.00389	0.197687	0.197687	0.197687	23	23	23	23	23	23	0.00246611	0.0263482	0.000164882	0.0685234	0.187999	0.027119
K02119..V.A.type.H..Na..transporting.ATPase.subunit.C	-1.03281	-0.515796	-0.943856	0.723499	0.723499	0.723499	23	23	23	13	13	13	0.174733	0.487276	0.212481	0.473562	0.748898	0.517722
K02120..V.A.type.H..Na..transporting.ATPase.subunit.D	0.320549	1.07355	0.326437	0.66058	0.66058	0.66058	23	23	23	19	19	19	0.634648	0.125368	0.628491	0.83643	0.405464	0.833397
K02121..V.A.type.H..Na..transporting.ATPase.subunit.E	-0.0960684	0.316569	0.450309	0.469655	0.469655	0.469655	23	23	23	20	20	20	0.840781	0.510938	0.353449	0.943996	0.763351	0.652637
K02122..V.A.type.H..Na..transporting.ATPase.subunit.F	0.0128847	0.635591	1.3814	1.03405	1.03405	1.03405	23	23	23	17	17	17	0.990228	0.54831	0.202183	0.999568	0.789476	0.50651
K02123..V.A.type.H..Na..transporting.ATPase.subunit.I	-0.89469	-1.05816	-0.984162	0.650502	0.650502	0.650502	23	23	23	22	22	22	0.190197	0.125654	0.152104	0.493378	0.405936	0.444875
K02124..V.A.type.H..Na..transporting.ATPase.subunit.K	0.339124	-0.101027	-0.0310842	1.11148	1.11148	1.11148	23	23	23	19	19	19	0.764488	0.928783	0.978059	0.905233	0.976483	0.994923
K02160..acetyl.CoA.carboxylase.biotin.carboxyl.carrier.protein	0.394074	0.0893992	1.07809	0.364731	0.364731	0.364731	23	23	23	22	22	22	0.298072	0.809902	0.0103571	0.604396	0.928254	0.122161
K02167..TetR.AcrR.family.transcriptional.regulator..transcriptional	0.0549452	-0.0788835	0.540874	0.477182	0.477182	0.477182	23	23	23	18	18	18	0.90995	0.871041	0.275881	0.970271	0.953967	0.581866
K02168..high.affinity.choline.transport.protein	-0.0171496	-0.845555	1.60953	0.532071	0.532071	0.532071	23	23	23	20	20	20	0.97474	0.134221	0.00904192	0.994178	0.418815	0.114385
K02169..malonyl.CoA.O.methyltransferase..EC.2.1.1.197.	-0.327463	-0.353903	0.478621	0.392774	0.392774	0.392774	23	23	23	23	23	23	0.418384	0.38275	0.243069	0.70094	0.675864	0.546727
K02170..pimeloyl..acyl.carrier.protein..methyl.ester.esterase..EC.3.1.1.85.	0.218424	-0.201179	0.773562	0.224985	0.224985	0.224985	23	23	23	19	19	19	0.348081	0.386314	0.0039893	0.647878	0.677973	0.0820504
K02173..hypothetical.protein	0.403243	0.367191	0.604961	0.245271	0.245271	0.245271	23	23	23	12	12	12	0.122379	0.156532	0.0271385	0.399783	0.451888	0.190918
K02182..crotonobetaine.carnitine.CoA.ligase	0.158845	-0.0443451	0.314265	0.478538	0.478538	0.478538	23	23	23	23	23	23	0.744803	0.927467	0.521903	0.895848	0.975997	0.770653
K02188..cobalt.precorrin.5B..C1..methyltransferase..EC.2.1.1.195.	-0.620007	-0.366653	-0.514025	0.305301	0.305301	0.305301	23	23	23	22	22	22	0.0615702	0.249552	0.114242	0.283995	0.554086	0.387222
K02189..cobalt.precorrin.5A.hydrolase..EC.3.7.1.12.	0.151536	0.337885	0.193506	0.549963	0.549963	0.549963	23	23	23	17	17	17	0.78685	0.548631	0.730088	0.918614	0.789692	0.88898
K02190..sirohydrochlorin.cobaltochelatase..EC.4.99.1.3.	-1.35926	-1.25342	-1.83543	0.660992	0.660992	0.660992	23	23	23	16	16	16	0.0587344	0.0785927	0.0147581	0.27722	0.323307	0.142157
K02192..bacterioferritin.associated.ferredoxin	0.267306	-0.0126244	1.77395	0.682653	0.682653	0.682653	23	23	23	11	11	11	0.701296	0.985508	0.0210905	0.873993	0.997852	0.166273
K02193..heme.exporter.protein.A..EC.3.6.3.41.	0.156776	0.0131052	0.794794	0.372602	0.372602	0.372602	23	23	23	17	17	17	0.680298	0.972438	0.0510418	0.861976	0.993689	0.259916
K02194..heme.exporter.protein.B	-0.173065	-0.115983	0.766305	0.267522	0.267522	0.267522	23	23	23	23	23	23	0.528076	0.671178	0.012416	0.77554	0.858191	0.131667
K02195..heme.exporter.protein.C	-0.201436	-0.263357	0.592364	0.316739	0.316739	0.316739	23	23	23	23	23	23	0.534874	0.419422	0.0821318	0.78014	0.702307	0.331828
K02196..heme.exporter.protein.D	-0.428688	-0.123874	0.45663	0.330889	0.330889	0.330889	23	23	23	19	19	19	0.215965	0.71371	0.189105	0.520506	0.880434	0.492477
K02197..cytochrome.c.type.biogenesis.protein.CcmE	0.777751	0.747172	1.76563	0.343138	0.343138	0.343138	23	23	23	23	23	23	0.0397143	0.0469642	0.000146695	0.230486	0.249705	0.027119
K02198..cytochrome.c.type.biogenesis.protein.CcmF	0.0348831	0.00134244	0.816602	0.290226	0.290226	0.290226	23	23	23	19	19	19	0.906027	0.996374	0.0137363	0.96934	1	0.137351
K02199..cytochrome.c.biogenesis.protein.CcmG..thiol.disulfide.interchange	-0.537009	-0.940629	0.274381	0.739201	0.739201	0.739201	23	23	23	20	20	20	0.479392	0.223705	0.715996	0.74513	0.529662	0.881666
K02200..cytochrome.c.type.biogenesis.protein.CcmH	0.226139	0.167379	0.858604	0.292348	0.292348	0.292348	23	23	23	19	19	19	0.45206	0.57603	0.0108122	0.724252	0.805593	0.124945
K02203..phosphoserine...homoserine.phosphotransferase..EC.3.1.3.3.2.7.1.39.	-0.475651	-1.08107	-0.979948	0.917968	0.917968	0.917968	23	23	23	19	19	19	0.612384	0.258424	0.303676	0.824409	0.563334	0.61001
K02217..ferritin.1	-0.816305	-0.567451	-0.511396	0.528526	0.528526	0.528526	23	23	23	23	23	23	0.144172	0.300655	0.349231	0.431523	0.607168	0.648892
K02221..YggT.family.protein	1.3024	0.878905	0.0734335	0.328324	0.328324	0.328324	23	23	23	23	23	23	0.001327	0.0176736	0.826153	0.0536568	0.153717	0.937144
K02224..cobyrinic.acid.a.c.diamide.synthase..EC.6.3.5.9.6.3.5.11.	-0.797772	-0.533977	-0.941538	0.458137	0.458137	0.458137	23	23	23	23	23	23	0.103103	0.26289	0.0586232	0.369427	0.568734	0.277145
K02226..alpha.ribazole.phosphatase..EC.3.1.3.73.	-0.325513	-0.674128	0.0618776	0.245309	0.245309	0.245309	23	23	23	23	23	23	0.205566	0.0155961	0.804484	0.510049	0.146019	0.925922
K02227..adenosylcobinamide.phosphate.synthase..EC.6.3.1.10.	-1.3097	-0.185211	-0.106191	0.87157	0.87157	0.87157	23	23	23	14	14	14	0.154517	0.834692	0.90471	0.44797	0.941825	0.969041
K02230..cobaltochelatase.CobN..EC.6.6.1.2.	-0.707957	0.0525883	0.128629	0.53665	0.53665	0.53665	23	23	23	10	10	10	0.207481	0.923274	0.813914	0.512118	0.974624	0.930183
K02231..adenosylcobinamide.kinase...adenosylcobinamide.phosphate.guanylyltransferase..EC.2.7.1.156.2.7.7.62.	-0.556432	-0.630361	-0.802938	0.316867	0.316867	0.316867	23	23	23	23	23	23	0.100516	0.0661868	0.0235828	0.36523	0.29573	0.177125
K02232..adenosylcobyric.acid.synthase..EC.6.3.5.10.	-0.535766	0.569757	0.133628	0.646653	0.646653	0.646653	23	23	23	20	20	20	0.420979	0.392829	0.839199	0.703523	0.682404	0.943277
K02233..adenosylcobinamide.GDP.ribazoletransferase..EC.2.7.8.26.	-0.284407	0.372523	0.938843	0.662164	0.662164	0.662164	23	23	23	22	22	22	0.673868	0.582316	0.177377	0.858886	0.808042	0.47753
K02237..competence.protein.ComEA	0.589038	0.566193	-0.580113	0.269879	0.269879	0.269879	23	23	23	23	23	23	0.041821	0.0495151	0.044687	0.236056	0.255864	0.244423
K02238..competence.protein.ComEC	-0.255374	-0.397582	-0.228427	0.487009	0.487009	0.487009	23	23	23	22	22	22	0.608134	0.427812	0.646183	0.821954	0.706946	0.842696
K02248..competence.protein.ComGF	-0.513713	-0.347046	-0.111678	0.324437	0.324437	0.324437	23	23	23	3	3	3	0.135226	0.302513	0.735699	0.420222	0.609295	0.892033
K02255..ferritin.like.protein.2	-0.426345	-1.52482	-0.0748097	0.458244	0.458244	0.458244	23	23	23	19	19	19	0.367888	0.00496303	0.872645	0.663227	0.0900415	0.955109
K02257..protoheme.IX.farnesyltransferase..EC.2.5.1...	0.081034	-0.187425	0.739253	0.342197	0.342197	0.342197	23	23	23	22	22	22	0.816232	0.592501	0.0485417	0.931547	0.813427	0.253921
K02278..prepilin.peptidase.CpaA	-0.931376	0.0245402	-0.271971	0.588448	0.588448	0.588448	23	23	23	4	4	4	0.135483	0.967316	0.650951	0.420417	0.992385	0.84665
K02279..pilus.assembly.protein.CpaB	0.125814	0.0322367	-0.137272	0.609734	0.609734	0.609734	23	23	23	16	16	16	0.839475	0.958578	0.825108	0.943277	0.989052	0.936678
K02282..pilus.assembly.protein.CpaE	0.243841	0.199109	0.225035	0.147558	0.147558	0.147558	23	23	23	3	3	3	0.120414	0.198394	0.149255	0.396263	0.502634	0.440235
K02283..pilus.assembly.protein.CpaF	1.00498	1.12377	-0.678834	0.256355	0.256355	0.256355	23	23	23	23	23	23	0.00149275	0.000600116	0.0188854	0.0558621	0.0420408	0.157832
K02291..phytoene.synthase..EC.2.5.1.32.	0.253379	0.344277	0.758331	0.340073	0.340073	0.340073	23	23	23	4	4	4	0.468329	0.32823	0.0423095	0.737422	0.630879	0.237285
K02297..cytochrome.o.ubiquinol.oxidase.subunit.II..EC.1.10.3.10.	-0.120382	-0.493639	0.801494	0.366222	0.366222	0.366222	23	23	23	22	22	22	0.747172	0.198806	0.0458306	0.896442	0.50322	0.246686
K02298..cytochrome.o.ubiquinol.oxidase.subunit.I..EC.1.10.3.10.	-0.10606	-0.242638	0.648345	0.314576	0.314576	0.314576	23	23	23	23	23	23	0.740966	0.453247	0.0582383	0.894419	0.725053	0.276118
K02299..cytochrome.o.ubiquinol.oxidase.subunit.III	0.0225114	-0.272929	0.872924	0.357563	0.357563	0.357563	23	23	23	21	21	21	0.950688	0.457926	0.0284826	0.986846	0.728184	0.194811
K02300..cytochrome.o.ubiquinol.oxidase.subunit.IV	0.0609858	-0.0705323	0.722731	0.389527	0.389527	0.389527	23	23	23	22	22	22	0.877808	0.858888	0.084559	0.958283	0.950238	0.336515
K02302..uroporphyrin.III.C.methyltransferase...precorrin.2.dehydrogenase...sirohydrochlorin.ferrochelatase..EC.2.1.1.107.1.3.1.76.4.99.1.4.	-0.085578	-0.255698	1.04952	0.333864	0.333864	0.333864	23	23	23	21	21	21	0.801395	0.456359	0.00711749	0.924298	0.726791	0.102582
K02304..precorrin.2.dehydrogenase...sirohydrochlorin.ferrochelatase..EC.1.3.1.76.4.99.1.4.	0.628221	1.64795	1.37519	0.852659	0.852659	0.852659	23	23	23	7	7	7	0.472868	0.0727994	0.128069	0.741339	0.310971	0.410068
K02313..chromosomal.replication.initiator.protein	-0.101297	0.479591	0.0801751	0.274564	0.274564	0.274564	23	23	23	23	23	23	0.717597	0.102183	0.774486	0.882332	0.367565	0.911824
K02314..replicative.DNA.helicase..EC.3.6.4.12.	1.05374	1.05605	0.0784107	0.259205	0.259205	0.259205	23	23	23	23	23	23	0.00114885	0.00112893	0.766697	0.0510213	0.0507757	0.906581
K02315..DNA.replication.protein.DnaC	0.0558492	-0.00909179	0.601289	0.177046	0.177046	0.177046	23	23	23	23	23	23	0.755858	0.959581	0.0030302	0.900625	0.989052	0.0742078
K02316..DNA.primase..EC.2.7.7...	0.591174	0.446889	0.264524	0.102073	0.102073	0.102073	23	23	23	23	23	23	4.51557e-05	0.000618739	0.0212126	0.0175496	0.0424844	0.166688
K02317..DNA.replication.protein.DnaT	-0.149057	-0.588678	0.762848	0.362531	0.362531	0.362531	23	23	23	22	22	22	0.687149	0.126597	0.053809	0.866198	0.408068	0.265318
K02334..DNA.polymerase.bacteriophage.type	0.394858	0.166667	0.349204	0.351028	0.351028	0.351028	23	23	23	4	4	4	0.274658	0.640344	0.332332	0.58127	0.839104	0.633899
K02335..DNA.polymerase.I..EC.2.7.7.7.	0.250884	0.283681	0.268115	0.201278	0.201278	0.201278	23	23	23	23	23	23	0.232981	0.180468	0.204047	0.536515	0.481984	0.508672
K02336..DNA.polymerase.II	0.60624	0.391826	1.52696	0.590863	0.590863	0.590863	23	23	23	17	17	17	0.322123	0.517912	0.0215032	0.62526	0.768491	0.167943
K02337..DNA.polymerase.III.subunit.alpha..EC.2.7.7.7.	0.0141962	0.220446	0.283463	0.303274	0.303274	0.303274	23	23	23	23	23	23	0.963319	0.479154	0.365641	0.990456	0.74513	0.662038
K02338..DNA.polymerase.III.subunit.beta..EC.2.7.7.7.	0.11778	-0.0252388	0.144739	0.294757	0.294757	0.294757	23	23	23	23	23	23	0.695423	0.932962	0.630914	0.870899	0.979305	0.834696
K02339..DNA.polymerase.III.subunit.chi..EC.2.7.7.7.	-0.327811	-0.035169	0.856801	0.295094	0.295094	0.295094	23	23	23	23	23	23	0.284696	0.906768	0.0112212	0.590702	0.969417	0.12609
K02340..DNA.polymerase.III.subunit.delta..EC.2.7.7.7.	0.344987	0.222956	-0.0963162	0.204575	0.204575	0.204575	23	23	23	23	23	23	0.113215	0.293641	0.644812	0.385942	0.601083	0.841619
K02341..DNA.polymerase.III.subunit.delta...EC.2.7.7.7.	0.367704	0.516724	-0.289843	0.121782	0.121782	0.121782	23	23	23	23	23	23	0.00894345	0.000769799	0.0316095	0.113676	0.0461042	0.204006
K02342..DNA.polymerase.III.subunit.epsilon..EC.2.7.7.7.	0.312685	0.391566	-0.587107	0.246921	0.246921	0.246921	23	23	23	23	23	23	0.225282	0.134265	0.0316028	0.530245	0.418815	0.204006
K02343..DNA.polymerase.III.subunit.gamma.tau..EC.2.7.7.7.	0.74176	0.544012	0.168416	0.223411	0.223411	0.223411	23	23	23	23	23	23	0.00498979	0.0286956	0.463302	0.0901202	0.195573	0.732901
K02344..DNA.polymerase.III.subunit.psi..EC.2.7.7.7.	-0.263093	-1.42748	0.445508	0.586479	0.586479	0.586479	23	23	23	14	14	14	0.660546	0.0288286	0.460001	0.850915	0.195893	0.729877
K02345..DNA.polymerase.III.subunit.theta..EC.2.7.7.7.	0.651158	0.583867	1.10478	0.531865	0.531865	0.531865	23	23	23	18	18	18	0.240862	0.290657	0.0564925	0.545266	0.597388	0.271629
K02346..DNA.polymerase.IV	0.296363	0.262965	1.07125	0.21554	0.21554	0.21554	23	23	23	23	23	23	0.190415	0.242301	0.000196357	0.493721	0.545792	0.0273456
K02348..ElaA.protein	-0.256073	-0.288993	0.0429238	0.237541	0.237541	0.237541	23	23	23	11	11	11	0.299251	0.243869	0.859192	0.605574	0.547781	0.950238
K02355..elongation.factor.EF.G	-0.216147	-0.100767	-0.531521	0.184087	0.184087	0.184087	23	23	23	23	23	23	0.259808	0.592683	0.01188	0.564816	0.813427	0.129082
K02356..elongation.factor.EF.P	0.0962743	-0.0643169	0.0248301	0.122899	0.122899	0.122899	23	23	23	23	23	23	0.446298	0.608823	0.842757	0.720699	0.822028	0.944475
K02357..elongation.factor.EF.Ts	-0.0800225	-0.109479	-0.77462	0.187803	0.187803	0.187803	23	23	23	23	23	23	0.676465	0.569129	0.00101553	0.860032	0.801111	0.0502976
K02358..elongation.factor.EF.Tu	0.16422	0.0541293	-0.440296	0.111115	0.111115	0.111115	23	23	23	23	23	23	0.161511	0.633672	0.00140981	0.458249	0.83571	0.054496
K02361..isochorismate.synthase..EC.5.4.4.2.	0.0970012	-0.306946	0.552038	0.237916	0.237916	0.237916	23	23	23	23	23	23	0.6896	0.217729	0.0357956	0.867404	0.522034	0.219039
K02362..enterobactin.synthetase.component.D..EC.6.3.2.14.2.7.8...	0.03939	-0.420262	0.533917	0.314633	0.314633	0.314633	23	23	23	15	15	15	0.902148	0.202919	0.111784	0.968031	0.507474	0.384061
K02363..2.3.dihydroxybenzoate.AMP.ligase..EC.6.3.2.14.2.7.7.58.	0.364678	-0.0279701	0.915428	0.33085	0.33085	0.33085	23	23	23	23	23	23	0.288806	0.933815	0.0150487	0.595084	0.979549	0.143759
K02364..enterobactin.synthetase.component.F..EC.6.3.2.14.	1.46034	0.187936	2.01835	0.70523	0.70523	0.70523	23	23	23	18	18	18	0.0572781	0.793733	0.0125122	0.273412	0.921214	0.132256
K02371..enoyl..acyl.carrier.protein..reductase.II..EC.1.3.1.9.	-0.578615	-0.93285	-0.605973	0.561123	0.561123	0.561123	23	23	23	15	15	15	0.319352	0.117874	0.297808	0.62323	0.393148	0.604333
K02372..3.hydroxyacyl..acyl.carrier.protein..dehydratase..EC.4.2.1.59.	-0.508669	0.101098	0.286076	0.299135	0.299135	0.299135	23	23	23	23	23	23	0.110711	0.740306	0.35481	0.382282	0.894262	0.653332
K02377..GDP.L.fucose.synthase..EC.1.1.1.271.	-0.775017	-0.616951	-0.225171	0.430524	0.430524	0.430524	23	23	23	23	23	23	0.0932633	0.173655	0.609086	0.352082	0.472397	0.822095
K02379..FdhD.protein	0.129333	-0.402152	0.68165	0.345104	0.345104	0.345104	23	23	23	19	19	19	0.713424	0.263275	0.0682026	0.880375	0.569203	0.299186
K02380..FdhE.protein	0.879909	0.49595	1.60222	0.583516	0.583516	0.583516	23	23	23	20	20	20	0.153635	0.409555	0.0156871	0.447013	0.695706	0.146019
K02381..FdrA.protein	1.39957	0.770294	2.36722	0.590378	0.590378	0.590378	23	23	23	16	16	16	0.0326079	0.212962	0.0012847	0.207473	0.518138	0.0528466
K02385..flagellar.protein.FlbD	0.642604	0.419016	0.556045	0.841581	0.841581	0.841581	23	23	23	10	10	10	0.457022	0.625813	0.51886	0.727202	0.832042	0.768753
K02386..flagella.basal.body.P.ring.formation.protein.FlgA	-0.00678117	-0.390483	1.04041	0.343943	0.343943	0.343943	23	23	23	18	18	18	0.984547	0.275261	0.00906981	0.99763	0.581566	0.114452
K02387..flagellar.basal.body.rod.protein.FlgB	0.0132209	-0.31479	0.637045	0.443017	0.443017	0.443017	23	23	23	23	23	23	0.976602	0.488694	0.171795	0.994585	0.75011	0.471082
K02388..flagellar.basal.body.rod.protein.FlgC	-0.541828	0.0023507	0.297519	0.894342	0.894342	0.894342	23	23	23	20	20	20	0.554092	0.997939	0.7442	0.791794	1	0.895848
K02389..flagellar.basal.body.rod.modification.protein.FlgD	1.09802	0.146791	2.29838	0.697818	0.697818	0.697818	23	23	23	19	19	19	0.137727	0.836393	0.00527338	0.422967	0.942561	0.092087
K02390..flagellar.hook.protein.FlgE	0.554066	-0.225383	1.13991	0.452851	0.452851	0.452851	23	23	23	20	20	20	0.241253	0.626393	0.024577	0.54542	0.832311	0.180486
K02391..flagellar.basal.body.rod.protein.FlgF	-0.015083	-0.0467732	0.649302	0.306488	0.306488	0.306488	23	23	23	9	9	9	0.961445	0.880884	0.0525021	0.989855	0.959583	0.262601
K02392..flagellar.basal.body.rod.protein.FlgG	-0.557607	-0.304818	0.772026	0.356016	0.356016	0.356016	23	23	23	23	23	23	0.139422	0.406187	0.0476782	0.425105	0.692774	0.25142
K02393..flagellar.L.ring.protein.precursor.FlgH	-0.407668	-0.340537	0.370861	0.503641	0.503641	0.503641	23	23	23	21	21	21	0.43172	0.509892	0.473594	0.70884	0.762562	0.742174
K02394..flagellar.P.ring.protein.precursor.FlgI	-0.206409	-0.126666	0.567887	0.331639	0.331639	0.331639	23	23	23	15	15	15	0.543667	0.708228	0.108828	0.785727	0.877931	0.379472
K02395..flagellar.protein.FlgJ	0.112108	-0.0205161	0.543353	0.300381	0.300381	0.300381	23	23	23	20	20	20	0.714567	0.946511	0.0919575	0.880657	0.985069	0.34988
K02396..flagellar.hook.associated.protein.1.FlgK	-0.461272	-0.358343	0.543002	0.266122	0.266122	0.266122	23	23	23	20	20	20	0.104971	0.199499	0.0606107	0.371625	0.504265	0.281591
K02397..flagellar.hook.associated.protein.3.FlgL	0.00226213	-0.47323	0.414766	0.295588	0.295588	0.295588	23	23	23	19	19	19	0.994002	0.13165	0.182301	1	0.414757	0.483641
K02398..negative.regulator.of.flagellin.synthesis.FlgM	0.506252	-0.492662	1.03925	0.717343	0.717343	0.717343	23	23	23	19	19	19	0.491845	0.503351	0.169271	0.751614	0.759051	0.467864
K02399..flagella.synthesis.protein.FlgN	-0.339118	-0.230366	0.254724	0.283552	0.283552	0.283552	23	23	23	19	19	19	0.25148	0.43008	0.384127	0.556255	0.7083	0.676541
K02400..flagellar.biosynthesis.protein.FlhA	-0.0523805	-0.304745	1.01178	0.299138	0.299138	0.299138	23	23	23	22	22	22	0.863484	0.325469	0.004422	0.951207	0.628378	0.0851898
K02401..flagellar.biosynthetic.protein.FlhB	-0.00570448	-0.868014	0.816607	0.633825	0.633825	0.633825	23	23	23	20	20	20	0.992943	0.191945	0.218044	1	0.495243	0.522358
K02402..flagellar.transcriptional.activator.FlhC	-0.14944	-0.0497451	0.42941	0.240721	0.240721	0.240721	23	23	23	23	23	23	0.544537	0.839208	0.095761	0.786395	0.943277	0.35626
K02403..flagellar.transcriptional.activator.FlhD	-0.4901	-0.409552	0.793947	0.637602	0.637602	0.637602	23	23	23	19	19	19	0.455002	0.531146	0.233711	0.726078	0.777368	0.537498
K02405..RNA.polymerase.sigma.factor.for.flagellar.operon.FliA	-0.992913	-0.421909	0.413073	0.516796	0.516796	0.516796	23	23	23	22	22	22	0.0750642	0.4278	0.437325	0.316321	0.706946	0.714425
K02406..flagellin	-0.507458	-0.599814	0.0742737	0.78733	0.78733	0.78733	23	23	23	9	9	9	0.529243	0.458307	0.926126	0.77639	0.728488	0.975617
K02407..flagellar.hook.associated.protein.2	-0.0441644	-0.53338	0.280075	0.381368	0.381368	0.381368	23	23	23	15	15	15	0.909449	0.183665	0.474812	0.97013	0.48581	0.742975
K02408..flagellar.hook.basal.body.complex.protein.FliE	0.133526	-0.211881	0.838999	0.283543	0.283543	0.283543	23	23	23	22	22	22	0.644793	0.467004	0.0101584	0.841619	0.73654	0.12068
K02409..flagellar.M.ring.protein.FliF	-0.205981	-0.342038	0.321757	0.264009	0.264009	0.264009	23	23	23	19	19	19	0.448154	0.215911	0.242917	0.721497	0.520506	0.546492
K02410..flagellar.motor.switch.protein.FliG	-0.416068	-1.12771	0.931304	0.871599	0.871599	0.871599	23	23	23	20	20	20	0.640326	0.216246	0.303018	0.839104	0.520781	0.609675
K02411..flagellar.assembly.protein.FliH	0.249465	-0.229966	1.08133	0.54164	0.54164	0.54164	23	23	23	15	15	15	0.65212	0.677547	0.0655502	0.847303	0.860362	0.294022
K02412..flagellum.specific.ATP.synthase..EC.3.6.3.14.	-0.684286	0.138867	0.81351	0.340957	0.340957	0.340957	23	23	23	23	23	23	0.0644097	0.68994	0.0316661	0.29075	0.867404	0.204132
K02413..flagellar.FliJ.protein	-0.187006	-0.720003	0.712516	0.536771	0.536771	0.536771	23	23	23	22	22	22	0.73262	0.200705	0.205162	0.890281	0.505597	0.509773
K02414..flagellar.hook.length.control.protein.FliK	0.485029	0.522464	2.42631	0.960516	0.960516	0.960516	23	23	23	18	18	18	0.62127	0.594857	0.023911	0.829149	0.814686	0.177372
K02415..flagellar.FliL.protein	-0.127659	-1.10511	0.90767	0.565503	0.565503	0.565503	23	23	23	23	23	23	0.82467	0.0710012	0.130847	0.936678	0.306576	0.414214
K02416..flagellar.motor.switch.protein.FliM	0.0503365	-0.946524	0.631139	0.65067	0.65067	0.65067	23	23	23	21	21	21	0.939426	0.167696	0.348433	0.981831	0.465548	0.648243
K02417..flagellar.motor.switch.protein.FliN.FliY	-0.355894	-0.163894	0.442096	0.184423	0.184423	0.184423	23	23	23	23	23	23	0.0741159	0.389161	0.0310085	0.314115	0.679888	0.202845
K02418..flagellar.protein.FliO.FliZ	0.0415454	0.146002	0.900792	0.593062	0.593062	0.593062	23	23	23	20	20	20	0.945136	0.80909	0.150904	0.984929	0.928086	0.443278
K02419..flagellar.biosynthetic.protein.FliP	-0.263271	-1.98897	1.52618	1.26506	1.26506	1.26506	23	23	23	20	20	20	0.838079	0.137758	0.247241	0.943277	0.422967	0.551193
K02420..flagellar.biosynthetic.protein.FliQ	-0.620444	0.86046	1.3043	0.552845	0.552845	0.552845	23	23	23	22	22	22	0.280418	0.141673	0.0331878	0.586669	0.428355	0.2093
K02421..flagellar.biosynthetic.protein.FliR	-0.509703	-0.139843	0.328935	0.370015	0.370015	0.370015	23	23	23	21	21	21	0.189826	0.711106	0.388932	0.492977	0.879745	0.679832
K02422..flagellar.protein.FliS	1.31594	0.81792	1.63616	0.93314	0.93314	0.93314	23	23	23	13	13	13	0.180225	0.395484	0.101315	0.481893	0.684807	0.366133
K02423..flagellar.protein.FliT	-0.0661632	-0.451433	0.322477	0.397252	0.397252	0.397252	23	23	23	18	18	18	0.870091	0.274771	0.430439	0.953551	0.58138	0.708349
K02424..cystine.transport.system.substrate.binding.protein	1.13702	1.01685	0.773434	0.463837	0.463837	0.463837	23	23	23	19	19	19	0.0279028	0.045676	0.117525	0.1929	0.246369	0.393082
K02425..FliZ.protein	-0.256196	-0.584708	0.398027	0.392616	0.392616	0.392616	23	23	23	15	15	15	0.524595	0.158533	0.327837	0.772231	0.454709	0.630833
K02426..cysteine.desulfuration.protein.SufE	-0.460894	-0.221918	0.6867	0.270074	0.270074	0.270074	23	23	23	23	23	23	0.110013	0.425044	0.0234709	0.38124	0.705422	0.176628
K02427..cell.division.protein.methyltransferase.FtsJ	0.125679	-0.093849	1.00679	0.357446	0.357446	0.357446	23	23	23	23	23	23	0.730293	0.796661	0.0135609	0.889037	0.922492	0.136804
K02428..XTP.dITP.diphosphohydrolase..EC.3.6.1.66.	-0.128815	0.233608	-0.0254018	0.263787	0.263787	0.263787	23	23	23	23	23	23	0.632755	0.390558	0.924628	0.835579	0.680606	0.975331
K02429..MFS.transporter..FHS.family..L.fucose.permease	-1.11231	-1.00072	-0.439692	0.33776	0.33776	0.33776	23	23	23	23	23	23	0.00528333	0.0102066	0.213833	0.092087	0.121127	0.519036
K02430..DeoR.family.transcriptional.regulator..L.fucose.operon.activator	-0.215567	-0.189786	0.583584	0.336033	0.336033	0.336033	23	23	23	19	19	19	0.53153	0.581135	0.104325	0.77742	0.807848	0.370958
K02431..L.fucose.mutarotase	0.473741	0.407661	1.49696	0.34715	0.34715	0.34715	23	23	23	23	23	23	0.193681	0.259668	0.000700756	0.497311	0.564777	0.0442625
K02433..aspartyl.tRNA.Asn..glutamyl.tRNA.Gln..amidotransferase.subunit.A..EC.6.3.5.6.6.3.5.7.	0.509389	0.940421	-0.231689	0.272715	0.272715	0.272715	23	23	23	23	23	23	0.0825175	0.0038355	0.409635	0.333038	0.0815842	0.695706
K02434..aspartyl.tRNA.Asn..glutamyl.tRNA.Gln..amidotransferase.subunit.B..EC.6.3.5.6.6.3.5.7.	1.07094	1.33314	-0.398214	0.473428	0.473428	0.473428	23	23	23	22	22	22	0.0400812	0.0137136	0.414376	0.230895	0.137243	0.699166
K02435..aspartyl.tRNA.Asn..glutamyl.tRNA.Gln..amidotransferase.subunit.C..EC.6.3.5.6.6.3.5.7.	1.08701	1.31147	-0.293694	0.526143	0.526143	0.526143	23	23	23	23	23	23	0.0569949	0.0251944	0.585141	0.272571	0.18362	0.809823
K02436..DeoR.family.transcriptional.regulator..galactitol.utilization.operon	-0.0904906	1.35528	1.13067	1.14236	1.14236	1.14236	23	23	23	15	15	15	0.937962	0.254832	0.338763	0.981256	0.559576	0.639642
K02437..glycine.cleavage.system.H.protein	0.465894	0.327752	-0.295708	0.208311	0.208311	0.208311	23	23	23	23	23	23	0.041924	0.137722	0.177396	0.236381	0.422967	0.47753
K02438..glycogen.operon.protein..EC.3.2.1...	0.681055	0.510222	1.58643	0.393783	0.393783	0.393783	23	23	23	22	22	22	0.105542	0.215897	0.00122813	0.372508	0.520506	0.0526804
K02439..thiosulfate.sulfurtransferase..EC.2.8.1.1.	0.448373	0.454815	1.77425	0.386934	0.386934	0.386934	23	23	23	22	22	22	0.265641	0.259134	0.000408245	0.571289	0.564412	0.0370212
K02440..glycerol.uptake.facilitator.protein	0.779539	0.152166	1.52546	0.353212	0.353212	0.353212	23	23	23	21	21	21	0.0443326	0.673104	0.000691933	0.243324	0.858669	0.0442625
K02441..GlpG.protein	0.62501	0.0743904	1.18745	0.386053	0.386053	0.386053	23	23	23	18	18	18	0.127666	0.849955	0.00818523	0.409797	0.947544	0.109857
K02444..DeoR.family.transcriptional.regulator..glycerol.3.phosphate.regulon	0.419668	-0.285991	0.618854	0.422084	0.422084	0.422084	23	23	23	19	19	19	0.336946	0.509077	0.164674	0.63744	0.762202	0.461638
K02445..MFS.transporter..OPA.family..glycerol.3.phosphate.transporter	0.26983	0.450421	1.4326	0.285551	0.285551	0.285551	23	23	23	22	22	22	0.360661	0.136961	0.000186691	0.658285	0.421824	0.027119
K02446..fructose.1.6.bisphosphatase.II..EC.3.1.3.11.	0.258969	-0.254624	1.1517	0.37126	0.37126	0.37126	23	23	23	23	23	23	0.496571	0.503707	0.00758141	0.754649	0.759206	0.106094
K02450..general.secretion.pathway.protein.A	1.00097	0.298957	1.12154	0.470989	0.470989	0.470989	23	23	23	12	12	12	0.0518162	0.535814	0.031969	0.261477	0.780573	0.204878
K02451..general.secretion.pathway.protein.B	0.623806	-0.0425232	0.345967	0.418817	0.418817	0.418817	23	23	23	11	11	11	0.158504	0.920565	0.422598	0.454709	0.97382	0.704308
K02452..general.secretion.pathway.protein.C	0.108571	-0.113326	0.658673	0.295431	0.295431	0.295431	23	23	23	13	13	13	0.718733	0.707031	0.0426374	0.882526	0.877262	0.23832
K02453..general.secretion.pathway.protein.D	0.520295	0.250428	0.765425	0.287033	0.287033	0.287033	23	23	23	16	16	16	0.091366	0.39766	0.0184125	0.348664	0.686034	0.15589
K02454..general.secretion.pathway.protein.E	0.513355	-0.794965	0.611691	0.737547	0.737547	0.737547	23	23	23	8	8	8	0.497682	0.29913	0.420671	0.755642	0.605436	0.70339
K02455..general.secretion.pathway.protein.F	0.5899	0.132587	1.04583	0.339854	0.339854	0.339854	23	23	23	16	16	16	0.10454	0.702309	0.00818817	0.37098	0.874689	0.109857
K02456..general.secretion.pathway.protein.G	-0.525403	-0.670909	0.168724	0.382117	0.382117	0.382117	23	23	23	16	16	16	0.190716	0.100943	0.66555	0.493897	0.365693	0.854883
K02457..general.secretion.pathway.protein.H	0.866684	0.222799	1.09224	0.87631	0.87631	0.87631	23	23	23	11	11	11	0.33939	0.80299	0.233005	0.639998	0.925215	0.536515
K02458..general.secretion.pathway.protein.I	-0.932738	-0.645543	0.25727	0.606202	0.606202	0.606202	23	23	23	13	13	13	0.146109	0.304888	0.677706	0.434903	0.61095	0.860362
K02459..general.secretion.pathway.protein.J	0.270164	0.195421	0.758168	0.487505	0.487505	0.487505	23	23	23	12	12	12	0.588187	0.694565	0.142172	0.811358	0.870484	0.428483
K02460..general.secretion.pathway.protein.K	-0.127102	-0.381799	0.160856	0.327165	0.327165	0.327165	23	23	23	9	9	9	0.703484	0.262671	0.63056	0.875611	0.56858	0.834439
K02461..general.secretion.pathway.protein.L	-0.350062	-0.0363922	0.0772125	0.351736	0.351736	0.351736	23	23	23	13	13	13	0.336478	0.919059	0.829409	0.637077	0.973162	0.938916
K02462..general.secretion.pathway.protein.M	0.797462	0.536287	1.37068	0.417076	0.417076	0.417076	23	23	23	18	18	18	0.0763249	0.219138	0.00533704	0.319189	0.52335	0.0923517
K02464..general.secretion.pathway.protein.O..EC.3.4.23.43.2.1.1...	0.232878	-0.0647183	0.589707	0.462781	0.462781	0.462781	23	23	23	12	12	12	0.622616	0.890768	0.223259	0.830032	0.963269	0.529227
K02466..glucitol.operon.activator.protein	0.973714	0.881195	1.32979	0.556916	0.556916	0.556916	23	23	23	11	11	11	0.10222	0.135851	0.0315582	0.367565	0.421217	0.203945
K02467..GutQ.protein	-0.0501613	-0.261629	0.775375	0.334272	0.334272	0.334272	23	23	23	19	19	19	0.882848	0.4468	0.035919	0.960523	0.721141	0.21956
K02468..DeoR.family.transcriptional.regulator..glucitol.operon.repressor	0.684375	-0.257361	0.933798	0.402119	0.402119	0.402119	23	23	23	15	15	15	0.110836	0.532488	0.0357903	0.382393	0.778625	0.219039
K02469..DNA.gyrase.subunit.A	0.880587	0.344092	0.806167	0.443022	0.443022	0.443022	23	23	23	22	22	22	0.0663723	0.450015	0.0898291	0.296206	0.723053	0.345536
K02470..DNA.gyrase.subunit.B	0.394563	0.137286	0.377228	0.170212	0.170212	0.170212	23	23	23	23	23	23	0.0358637	0.433227	0.0435041	0.219338	0.710346	0.24072
K02471..putative.ATP.binding.cassette.transporter	-0.871586	-1.64833	-1.10192	0.552624	0.552624	0.552624	23	23	23	14	14	14	0.136993	0.00985003	0.0659312	0.421824	0.118477	0.294816
K02472..UDP.N.acetyl.D.mannosaminuronic.acid.dehydrogenase..EC.1.1.1.336.	-0.335074	-0.539105	0.367927	0.332845	0.332845	0.332845	23	23	23	20	20	20	0.331088	0.127499	0.287537	0.633013	0.409797	0.593508
K02474..UDP.N.acetyl.D.galactosamine.dehydrogenase..EC.1.1.1...	0.210316	-0.0409852	-0.207652	0.365875	0.365875	0.365875	23	23	23	3	3	3	0.572152	0.911983	0.576987	0.803292	0.970861	0.806073
K02477..two.component.system..LytT.family..response.regulator	-0.445685	-0.503548	0.485129	0.390517	0.390517	0.390517	23	23	23	23	23	23	0.272682	0.2179	0.234307	0.579612	0.522337	0.538333
K02478..two.component.system..LytT.family..sensor.kinase	0.191074	0.00860665	0.929341	0.284427	0.284427	0.284427	23	23	23	23	23	23	0.512561	0.976283	0.00555958	0.764575	0.994585	0.0935066
K02481..two.component.system..NtrC.family..response.regulator	-0.833596	-0.802868	-0.404049	0.349797	0.349797	0.349797	23	23	23	22	22	22	0.0316809	0.0374717	0.267143	0.204132	0.223693	0.572599
K02483..two.component.system..OmpR.family..response.regulator	0.308881	0.478623	1.0226	0.673713	0.673713	0.673713	23	23	23	19	19	19	0.65361	0.489045	0.151187	0.847419	0.750246	0.443659
K02484..two.component.system..OmpR.family..sensor.kinase	0.144575	-1.09901	0.282819	0.658063	0.658063	0.658063	23	23	23	16	16	16	0.829259	0.116973	0.673862	0.938916	0.392024	0.858886
K02485..two.component.system..unclassified.family..response.regulator	-0.630545	-0.46365	0.187649	0.275032	0.275032	0.275032	23	23	23	23	23	23	0.0376961	0.11375	0.506078	0.223795	0.386829	0.761093
K02492..glutamyl.tRNA.reductase..EC.1.2.1.70.	0.172388	0.235521	1.20844	0.356497	0.356497	0.356497	23	23	23	22	22	22	0.636154	0.519532	0.004388	0.836887	0.769034	0.0849597
K02493..HemK.protein	0.287673	0.328699	-0.141315	0.120431	0.120431	0.120431	23	23	23	23	23	23	0.0314807	0.0162448	0.260132	0.203689	0.14797	0.565412
K02494..outer.membrane.lipoprotein.LolB	-0.0238684	-0.123893	0.521517	0.294702	0.294702	0.294702	23	23	23	18	18	18	0.936586	0.680525	0.0983805	0.980393	0.861976	0.362538
K02495..oxygen.independent.coproporphyrinogen.III.oxidase..EC.1.3.99.22.	0.120747	0.153831	0.96837	0.22321	0.22321	0.22321	23	23	23	23	23	23	0.597005	0.501927	0.000674358	0.815791	0.758204	0.0442625
K02496..uroporphyrin.III.C.methyltransferase..EC.2.1.1.107.	-0.127387	-0.564294	1.63148	0.831566	0.831566	0.831566	23	23	23	12	12	12	0.880405	0.508309	0.0696822	0.959333	0.762096	0.303259
K02498..HemY.protein	0.444592	0.0496385	1.1502	0.359783	0.359783	0.359783	23	23	23	22	22	22	0.236818	0.892223	0.00643282	0.541727	0.964049	0.0986893
K02499..tetrapyrrole.methylase.family.protein...MazG.family.protein	-0.408028	-0.0502031	0.805866	0.665727	0.665727	0.665727	23	23	23	13	13	13	0.549403	0.940915	0.24539	0.79013	0.982656	0.549336
K02500..cyclase..EC.4.1.3...	0.289846	0.275015	-0.0102729	0.165242	0.165242	0.165242	23	23	23	23	23	23	0.101219	0.118208	0.951305	0.366133	0.39354	0.986908
K02501..glutamine.amidotransferase..EC.2.4.2...	-0.079857	0.329859	0.173042	0.31768	0.31768	0.31768	23	23	23	23	23	23	0.805259	0.317112	0.594722	0.926168	0.620375	0.814686
K02502..ATP.phosphoribosyltransferase.regulatory.subunit	0.923877	0.826554	0.791503	0.630623	0.630623	0.630623	23	23	23	6	6	6	0.164241	0.210324	0.229272	0.461017	0.515836	0.532996
K02503..Hit.like.protein.involved.in.cell.cycle.regulation	-0.693636	-0.940207	0.107307	0.625779	0.625779	0.625779	23	23	23	21	21	21	0.28557	0.154261	0.866199	0.591453	0.447791	0.951806
K02504..protein.transport.protein.HofB	0.0927673	-0.0478758	0.741594	0.376488	0.376488	0.376488	23	23	23	17	17	17	0.808932	0.900611	0.068887	0.928086	0.967577	0.301293
K02505..protein.transport.protein.HofC	0.634251	0.654653	1.20743	0.450695	0.450695	0.450695	23	23	23	16	16	16	0.181008	0.168241	0.0178922	0.482979	0.465907	0.15452
K02507..protein.transport.protein.HofQ	-1.02696	-0.833855	-0.0432211	0.629717	0.629717	0.629717	23	23	23	13	13	13	0.125011	0.206471	0.946242	0.404988	0.510678	0.985069
K02510..4.hydroxy.2.oxoheptanedioate.aldolase..EC.4.1.2.52.	0.353819	0.272238	1.0108	0.502493	0.502493	0.502493	23	23	23	6	6	6	0.492731	0.596366	0.0636243	0.751878	0.815304	0.288625
K02517..Kdo2.lipid.IVA.lauroyltransferase..EC.2.3.1.241.	-0.43439	-0.58161	-0.0872754	0.281752	0.281752	0.281752	23	23	23	23	23	23	0.144177	0.0569232	0.761049	0.431523	0.272571	0.9041
K02518..translation.initiation.factor.IF.1	0.687267	0.641313	-0.0540137	0.209784	0.209784	0.209784	23	23	23	23	23	23	0.00545628	0.00844887	0.800523	0.0927487	0.111104	0.923927
K02519..translation.initiation.factor.IF.2	0.120055	-0.0393763	-0.350849	0.254232	0.254232	0.254232	23	23	23	23	23	23	0.64397	0.879102	0.189006	0.841091	0.958907	0.492477
K02520..translation.initiation.factor.IF.3	0.075206	0.180637	-0.624211	0.380167	0.380167	0.380167	23	23	23	23	23	23	0.845932	0.641762	0.122122	0.945568	0.839724	0.399212
K02521..LysR.family.transcriptional.regulator..positive.regulator.for.ilvC	0.256502	0.167334	0.705486	0.52329	0.52329	0.52329	23	23	23	18	18	18	0.631538	0.753821	0.198824	0.835043	0.899589	0.50322
K02523..octaprenyl.diphosphate.synthase..EC.2.5.1.90.	0.522498	0.320883	1.60586	0.303331	0.303331	0.303331	23	23	23	23	23	23	0.106848	0.307925	0.000111113	0.375397	0.613355	0.025049
K02526..2.keto.3.deoxygluconate.permease	-0.268256	-0.488755	0.548442	0.349006	0.349006	0.349006	23	23	23	23	23	23	0.454804	0.18302	0.138258	0.726078	0.485103	0.423682
K02527..3.deoxy.D.manno.octulosonic.acid.transferase..EC.2.4.99.12.2.4.99.13.2.4.99.14.2.4.99.15.	-0.050426	-0.432455	0.763425	0.248715	0.248715	0.248715	23	23	23	23	23	23	0.842201	0.103636	0.00818347	0.944167	0.370146	0.109857
K02528..dimethyladenosine.transferase	0.426422	0.496412	0.122808	0.108135	0.108135	0.108135	23	23	23	23	23	23	0.00147456	0.000421428	0.275181	0.0558621	0.0373566	0.581566
K02529..LacI.family.transcriptional.regulator	0.382115	0.563708	0.0170204	0.128315	0.128315	0.128315	23	23	23	23	23	23	0.00996404	0.000610655	0.896358	0.119352	0.0424844	0.966061
K02530..DeoR.family.transcriptional.regulator..lactose.phosphotransferase	-0.335134	-0.116793	-0.168468	0.193136	0.193136	0.193136	23	23	23	3	3	3	0.104305	0.554889	0.397543	0.370958	0.792336	0.685953
K02532..MFS.transporter..OHS.family..lactose.permease	0.549686	0.605479	-0.303422	0.229716	0.229716	0.229716	23	23	23	23	23	23	0.0311405	0.0194424	0.207535	0.203105	0.160385	0.512118
K02533..tRNA.rRNA.methyltransferase	-0.119566	-0.306786	0.292438	0.311144	0.311144	0.311144	23	23	23	12	12	12	0.706541	0.340856	0.363199	0.877108	0.640774	0.66004
K02535..UDP.3.O..3.hydroxymyristoyl..N.acetylglucosamine.deacetylase..EC.3.5.1.108.	-0.0627322	-0.243043	0.73062	0.368814	0.368814	0.368814	23	23	23	23	23	23	0.86734	0.520461	0.0673236	0.952477	0.769862	0.297458
K02536..UDP.3.O..3.hydroxymyristoyl..glucosamine.N.acyltransferase..EC.2.3.1.191.	-0.313712	-0.226045	0.0230432	0.185317	0.185317	0.185317	23	23	23	23	23	23	0.112438	0.242545	0.902796	0.385086	0.545975	0.968035
K02538..activator.of.the.mannose.operon..transcriptional.antiterminator	-0.372946	-0.176581	-0.206279	0.206017	0.206017	0.206017	23	23	23	3	3	3	0.0913889	0.405563	0.333396	0.348664	0.692551	0.634358
K02548..1.4.dihydroxy.2.naphthoate.octaprenyltransferase..EC.2.5.1.74.2.5.1...	0.465178	0.252985	0.274051	0.0922822	0.0922822	0.0922822	23	23	23	23	23	23	0.000178443	0.01587	0.0101106	0.027119	0.146753	0.120358
K02549..O.succinylbenzoate.synthase..EC.4.2.1.113.	-0.613744	-0.911427	0.451213	0.219962	0.219962	0.219962	23	23	23	23	23	23	0.0144288	0.000989089	0.0593872	0.140843	0.0502976	0.279161
K02550..glycolate.permease	0.104563	0.179568	0.996149	0.379955	0.379955	0.379955	23	23	23	19	19	19	0.787167	0.64375	0.0200546	0.91872	0.840992	0.162106
K02551..2.succinyl.5.enolpyruvyl.6.hydroxy.3.cyclohexene.1.carboxylate.synthase..EC.2.2.1.9.	-0.893226	-0.441898	-0.292938	0.213474	0.213474	0.213474	23	23	23	23	23	23	0.000905293	0.0572891	0.191429	0.0479991	0.273412	0.494674
K02552..menaquinone.specific.isochorismate.synthase..EC.5.4.4.2.	0.0257084	-0.324243	0.54536	0.446176	0.446176	0.446176	23	23	23	15	15	15	0.954862	0.479311	0.241668	0.987533	0.74513	0.54542
K02553..regulator.of.ribonuclease.activity.A	0.810711	-0.46017	1.62947	0.576452	0.576452	0.576452	23	23	23	21	21	21	0.181214	0.437915	0.0133523	0.483419	0.714818	0.136463
K02554..2.keto.4.pentenoate.hydratase..EC.4.2.1.80.	0.170401	0.0405581	1.00331	0.323648	0.323648	0.323648	23	23	23	16	16	16	0.606767	0.902053	0.00781773	0.821267	0.968031	0.107114
K02556..chemotaxis.protein.MotA	-0.352396	-0.0902549	0.395621	0.335438	0.335438	0.335438	23	23	23	23	23	23	0.311106	0.79177	0.257718	0.615675	0.920091	0.562706
K02557..chemotaxis.protein.MotB	-0.633287	-0.685816	0.137437	0.427881	0.427881	0.427881	23	23	23	22	22	22	0.161034	0.131315	0.752806	0.457707	0.414214	0.89911
K02558..UDP.N.acetylmuramate..L.alanyl.gamma.D.glutamyl.meso.diaminopimelate	-0.169734	-0.167504	0.696738	0.310124	0.310124	0.310124	23	23	23	23	23	23	0.592719	0.597537	0.0411795	0.813427	0.816132	0.233789
K02560..lauroyl.Kdo2.lipid.IVA.myristoyltransferase..EC.2.3.1.243.	-0.427884	-0.35247	0.707517	0.350524	0.350524	0.350524	23	23	23	23	23	23	0.242254	0.331604	0.0630159	0.545792	0.633241	0.287564
K02562..mannitol.operon.repressor	-0.192121	0.0598804	0.969498	0.371593	0.371593	0.371593	23	23	23	22	22	22	0.613191	0.874275	0.0205745	0.825035	0.956078	0.163901
K02563..UDP.N.acetylglucosamine..N.acetylmuramyl..pentapeptide..pyrophosphoryl.undecaprenol.N.acetylglucosamine.transferase..EC.2.4.1.227.	0.493842	0.393654	0.0868705	0.187323	0.187323	0.187323	23	23	23	23	23	23	0.0194672	0.0540701	0.649915	0.160385	0.265587	0.845607
K02564..glucosamine.6.phosphate.deaminase..EC.3.5.99.6.	-0.413931	-0.0363778	-0.49536	0.127973	0.127973	0.127973	23	23	23	23	23	23	0.00597723	0.780361	0.00168896	0.0956937	0.914909	0.057931
K02565..N.acetylglucosamine.repressor	0.160719	0.350235	0.923274	0.33511	0.33511	0.33511	23	23	23	18	18	18	0.6389	0.313632	0.0154617	0.838677	0.618159	0.145539
K02566..NagD.protein	-0.247053	-0.140242	0.72645	0.206028	0.206028	0.206028	23	23	23	23	23	23	0.25029	0.507114	0.00333535	0.555173	0.761379	0.0768885
K02567..periplasmic.nitrate.reductase.NapA..EC.1.7.99.4.	-0.138936	-0.549585	0.730679	0.369934	0.369934	0.369934	23	23	23	23	23	23	0.712772	0.159177	0.0679622	0.880322	0.455653	0.298469
K02568..cytochrome.c.type.protein.NapB	-0.223228	-0.467613	0.777404	0.618395	0.618395	0.618395	23	23	23	14	14	14	0.723483	0.462032	0.229195	0.885789	0.731493	0.532943
K02569..cytochrome.c.type.protein.NapC	0.149528	0.0586576	0.456055	0.114854	0.114854	0.114854	23	23	23	19	19	19	0.213954	0.617504	0.00139243	0.519122	0.827209	0.054421
K02570..periplasmic.nitrate.reductase.NapD	0.811739	0.224842	1.69164	0.970652	0.970652	0.970652	23	23	23	18	18	18	0.416952	0.820148	0.10314	0.700877	0.934275	0.369443
K02572..ferredoxin.type.protein.NapF	-0.139556	-0.367903	0.814178	0.420281	0.420281	0.420281	23	23	23	19	19	19	0.744748	0.39608	0.0730759	0.895848	0.684807	0.311724
K02573..ferredoxin.type.protein.NapG	0.173205	0.315785	1.24961	0.441579	0.441579	0.441579	23	23	23	22	22	22	0.700769	0.486249	0.0133367	0.873712	0.74841	0.136463
K02574..ferredoxin.type.protein.NapH	0.123969	-0.131102	0.878257	0.334171	0.334171	0.334171	23	23	23	18	18	18	0.716194	0.700713	0.0198206	0.881722	0.873712	0.161352
K02575..MFS.transporter..NNP.family..nitrate.nitrite.transporter	-0.227736	0.0793602	0.886436	0.303413	0.303413	0.303413	23	23	23	23	23	23	0.465226	0.797437	0.0110718	0.734435	0.922773	0.125964
K02585..nitrogen.fixation.protein.NifB	0.187008	0.476977	0.281516	0.207741	0.207741	0.207741	23	23	23	5	5	5	0.383187	0.037574	0.196764	0.675937	0.223693	0.501079
K02587..nitrogenase.molybdenum.cofactor.synthesis.protein.NifE	0.57661	0.233383	0.952235	0.877397	0.877397	0.877397	23	23	23	15	15	15	0.518946	0.793108	0.29137	0.768753	0.920898	0.598213
K02588..nitrogenase.iron.protein.NifH..EC.1.18.6.1.	0.389185	0.421568	-0.0203686	0.872653	0.872653	0.872653	23	23	23	12	12	12	0.662197	0.636244	0.981696	0.852281	0.836887	0.996
K02598..nitrite.transporter.NirC	0.121445	0.0562488	1.06595	0.285016	0.285016	0.285016	23	23	23	22	22	22	0.676478	0.846372	0.00217672	0.860032	0.945664	0.0651679
K02600..N.utilization.substance.protein.A	0.794923	0.744464	0.30584	0.142854	0.142854	0.142854	23	23	23	23	23	23	6.89787e-05	0.000130587	0.0503067	0.0199331	0.0260522	0.257527
K02601..transcriptional.antiterminator.NusG	0.779451	0.686546	0.359888	0.112443	0.112443	0.112443	23	23	23	23	23	23	8.29354e-06	3.13018e-05	0.00664602	0.00798875	0.0164463	0.099768
K02609..ring.1.2.phenylacetyl.CoA.epoxidase.subunit.PaaA..EC.1.14.13.149.	0.135087	0.0344241	1.21128	0.48859	0.48859	0.48859	23	23	23	5	5	5	0.786284	0.944844	0.0267616	0.918609	0.984843	0.189429
K02610..ring.1.2.phenylacetyl.CoA.epoxidase.subunit.PaaB	0.224702	0.0868435	0.404021	0.282293	0.282293	0.282293	23	23	23	8	8	8	0.43927	0.762869	0.174217	0.715446	0.904844	0.473162
K02611..ring.1.2.phenylacetyl.CoA.epoxidase.subunit.PaaC..EC.1.14.13.149.	-0.565764	-0.399097	-0.107799	0.366621	0.366621	0.366621	23	23	23	3	3	3	0.144637	0.294357	0.772959	0.432323	0.601355	0.910862
K02612..ring.1.2.phenylacetyl.CoA.epoxidase.subunit.PaaD	0.207698	0.283593	0.394367	0.226966	0.226966	0.226966	23	23	23	3	3	3	0.375395	0.231664	0.103893	0.669774	0.535241	0.370305
K02613..ring.1.2.phenylacetyl.CoA.epoxidase.subunit.PaaE	-0.120158	-0.14621	0.211088	0.252998	0.252998	0.252998	23	23	23	4	4	4	0.642092	0.572423	0.417974	0.840061	0.803517	0.70094
K02614..acyl.CoA.thioesterase..EC.3.1.2...	-0.249212	-0.784475	0.221636	0.485071	0.485071	0.485071	23	23	23	20	20	20	0.615351	0.127912	0.654674	0.825923	0.409908	0.847419
K02617..phenylacetic.acid.degradation.protein	0.0560641	-0.0372189	0.209504	0.166149	0.166149	0.166149	23	23	23	4	4	4	0.740772	0.825971	0.22784	0.894419	0.937122	0.532203
K02618..oxepin.CoA.hydrolase...3.oxo.5.6.dehydrosuberyl.CoA.semialdehyde.dehydrogenase..EC.3.3.2.12.1.2.1.91.	-0.0997416	-0.18356	0.0746365	0.172705	0.172705	0.172705	23	23	23	4	4	4	0.572717	0.305764	0.672179	0.803634	0.611525	0.858244
K02619..4.amino.4.deoxychorismate.lyase..EC.4.1.3.38.	-0.549574	-0.66535	0.0915804	0.335355	0.335355	0.335355	23	23	23	23	23	23	0.123213	0.0669252	0.788718	0.401414	0.297109	0.919074
K02621..topoisomerase.IV.subunit.A	-0.608184	-0.553809	0.394051	0.635741	0.635741	0.635741	23	23	23	22	22	22	0.354625	0.398065	0.545113	0.653332	0.686342	0.78703
K02622..topoisomerase.IV.subunit.B	-0.244419	-0.474901	0.0840247	0.332223	0.332223	0.332223	23	23	23	23	23	23	0.473957	0.174627	0.803978	0.742239	0.473534	0.925922
K02647..carbohydrate.diacid.regulator	-1.14334	-0.84222	-0.608277	0.649577	0.649577	0.649577	23	23	23	21	21	21	0.0999617	0.215514	0.364755	0.36457	0.520506	0.661011
K02650..type.IV.pilus.assembly.protein.PilA	-0.0355725	0.242089	-0.458753	0.377251	0.377251	0.377251	23	23	23	4	4	4	0.926193	0.531278	0.243797	0.975617	0.777368	0.547781
K02652..type.IV.pilus.assembly.protein.PilB	1.18359	0.686596	1.16042	0.921192	0.921192	0.921192	23	23	23	12	12	12	0.219	0.467984	0.227687	0.523345	0.73708	0.532077
K02653..type.IV.pilus.assembly.protein.PilC	0.40235	-0.388382	-0.488668	0.663341	0.663341	0.663341	23	23	23	21	21	21	0.553778	0.567458	0.473384	0.791766	0.799713	0.741945
K02654..leader.peptidase..prepilin.peptidase....N.methyltransferase	0.393776	0.308169	0.538596	0.417598	0.417598	0.417598	23	23	23	19	19	19	0.361674	0.472716	0.218012	0.659191	0.7413	0.522358
K02662..type.IV.pilus.assembly.protein.PilM	0.809552	0.710404	-0.106485	0.306508	0.306508	0.306508	23	23	23	19	19	19	0.0192491	0.0359707	0.733404	0.15927	0.219701	0.890672
K02669..twitching.motility.protein.PilT	0.988031	0.463802	1.10986	0.324213	0.324213	0.324213	23	23	23	20	20	20	0.00866182	0.174419	0.00409806	0.112577	0.473373	0.0827128
K02671..type.IV.pilus.assembly.protein.PilV	0.601218	0.58601	-1.26142	0.476426	0.476426	0.476426	23	23	23	19	19	19	0.227447	0.238819	0.0190248	0.531874	0.543225	0.158198
K02679..prepilin.peptidase.dependent.protein.A	-0.326288	-0.798233	0.527121	0.348066	0.348066	0.348066	23	23	23	18	18	18	0.364411	0.0378062	0.152141	0.660872	0.224036	0.444875
K02680..prepilin.peptidase.dependent.protein.B	0.0468508	0.399619	0.591343	0.3983	0.3983	0.3983	23	23	23	7	7	7	0.90803	0.332698	0.159746	0.970088	0.634177	0.455925
K02681..prepilin.peptidase.dependent.protein.C	0.237861	-0.28681	1.11932	0.396823	0.396823	0.396823	23	23	23	19	19	19	0.558423	0.481661	0.013557	0.793968	0.746311	0.136804
K02682..prepilin.peptidase.dependent.protein.D	0.0280355	-0.450553	0.753036	0.23896	0.23896	0.23896	23	23	23	20	20	20	0.90827	0.0802799	0.00706983	0.970088	0.326705	0.102397
K02686..primosomal.replication.protein.N	0.139153	-0.0716787	0.490971	0.263184	0.263184	0.263184	23	23	23	23	23	23	0.605249	0.789314	0.0831346	0.819931	0.919263	0.334361
K02687..ribosomal.protein.L11.methyltransferase	-0.0608493	-0.113936	0.390103	0.222516	0.222516	0.222516	23	23	23	23	23	23	0.788434	0.616491	0.101112	0.919074	0.826572	0.366035
K02688..transcriptional.regulator..propionate.catabolism.operon.regulatory	0.306395	-0.659824	0.990009	0.657347	0.657347	0.657347	23	23	23	15	15	15	0.648288	0.332479	0.154217	0.843964	0.633944	0.447791
K02742..SprT.protein	0.577125	-0.911157	1.39367	0.666866	0.666866	0.666866	23	23	23	18	18	18	0.401289	0.193232	0.0552223	0.688229	0.496569	0.268641
K02745..PTS.system..N.acetylgalactosamine.specific.IIB.component..EC.2.7.1...	0.356109	0.089962	0.989484	0.294591	0.294591	0.294591	23	23	23	21	21	21	0.246672	0.764553	0.00465799	0.550866	0.905233	0.0879002
K02746..PTS.system..N.acetylgalactosamine.specific.IIC.component	-1.15101	-0.840347	-0.555409	0.639345	0.639345	0.639345	23	23	23	5	5	5	0.092944	0.209414	0.399351	0.351551	0.514258	0.687124
K02749..PTS.system..alpha.glucoside.specific.IIB.component..EC.2.7.1.208.2.7.1...	0.0697292	0.14487	0.821322	0.728691	0.728691	0.728691	23	23	23	14	14	14	0.925126	0.845278	0.278687	0.975331	0.945112	0.584099
K02750..PTS.system..alpha.glucoside.specific.IIC.component	0.110376	0.172513	0.821894	0.61036	0.61036	0.61036	23	23	23	14	14	14	0.859091	0.781594	0.199548	0.950238	0.915159	0.50428
K02752..PTS.system..beta.glucoside..arbutin.salicin.cellobiose..specific.IIB.component..EC.2.7.1...	-0.280995	-1.07431	0.357293	0.619705	0.619705	0.619705	23	23	23	19	19	19	0.657156	0.104859	0.573357	0.848689	0.371456	0.80391
K02753..PTS.system..beta.glucoside..arbutin.salicin.cellobiose..specific.IIC.component	-0.280995	-1.07431	0.357293	0.619705	0.619705	0.619705	23	23	23	19	19	19	0.657156	0.104859	0.573357	0.848689	0.371456	0.80391
K02755..PTS.system..beta.glucoside.specific.IIA.component..EC.2.7.1...	0.652745	0.0585464	-0.00140879	0.287953	0.287953	0.287953	23	23	23	22	22	22	0.039722	0.841803	0.996165	0.230486	0.944167	1
K02756..PTS.system..beta.glucoside.specific.IIB.component..EC.2.7.1...	0.652745	0.0585464	-0.00140879	0.287953	0.287953	0.287953	23	23	23	22	22	22	0.039722	0.841803	0.996165	0.230486	0.944167	1
K02757..PTS.system..beta.glucoside.specific.IIC.component	0.652745	0.0585464	-0.00140879	0.287953	0.287953	0.287953	23	23	23	22	22	22	0.039722	0.841803	0.996165	0.230486	0.944167	1
K02759..PTS.system..cellobiose.specific.IIA.component..EC.2.7.1.196.2.7.1.205.	-0.115827	-0.233556	-0.0675092	0.174513	0.174513	0.174513	23	23	23	13	13	13	0.517648	0.20211	0.704686	0.768341	0.506436	0.876243
K02760..PTS.system..cellobiose.specific.IIB.component..EC.2.7.1.196.2.7.1.205.	0.532823	0.110203	1.12453	0.666947	0.666947	0.666947	23	23	23	18	18	18	0.437612	0.871106	0.113793	0.714659	0.953967	0.386861
K02761..PTS.system..cellobiose.specific.IIC.component	-0.0929075	-0.391712	0.569665	0.276848	0.276848	0.276848	23	23	23	23	23	23	0.742134	0.178857	0.0586548	0.894933	0.479909	0.277145
K02768..PTS.system..fructose.specific.IIA.component..EC.2.7.1.202.	-0.0190305	0.325545	1.08589	0.326518	0.326518	0.326518	23	23	23	23	23	23	0.95433	0.335339	0.00487937	0.987477	0.636065	0.0891006
K02769..PTS.system..fructose.specific.IIB.component..EC.2.7.1.202.	-0.109772	0.212422	0.822898	0.254853	0.254853	0.254853	23	23	23	23	23	23	0.672971	0.418012	0.00580005	0.858669	0.70094	0.0948271
K02770..PTS.system..fructose.specific.IIC.component	-0.265878	0.0292829	0.71087	0.258323	0.258323	0.258323	23	23	23	23	23	23	0.320353	0.911313	0.0152778	0.623598	0.970416	0.144927
K02773..PTS.system..galactitol.specific.IIA.component..EC.2.7.1.200.	-0.514036	-0.299209	-0.139402	0.493965	0.493965	0.493965	23	23	23	21	21	21	0.315663	0.554376	0.781906	0.619271	0.791995	0.915201
K02774..PTS.system..galactitol.specific.IIB.component..EC.2.7.1.200.	-0.027105	-0.139677	-0.0852729	0.56418	0.56418	0.56418	23	23	23	20	20	20	0.96236	0.808053	0.882015	0.990391	0.927628	0.960092
K02775..PTS.system..galactitol.specific.IIC.component	0.12171	-0.488544	0.710094	0.463291	0.463291	0.463291	23	23	23	19	19	19	0.796603	0.309515	0.147634	0.922492	0.615038	0.437115
K02777..PTS.system..sugar.specific.IIA.component..EC.2.7.1...	-0.458643	-0.89318	0.485308	0.511048	0.511048	0.511048	23	23	23	22	22	22	0.384306	0.101892	0.35804	0.676541	0.367249	0.65572
K02778..PTS.system..glucose.specific.IIB.component..EC.2.7.1.199.	-0.389948	-0.153612	0.318496	0.244621	0.244621	0.244621	23	23	23	23	23	23	0.133122	0.540089	0.213826	0.417386	0.784043	0.519036
K02779..PTS.system..glucose.specific.IIC.component	-0.389948	-0.153612	0.318496	0.244621	0.244621	0.244621	23	23	23	23	23	23	0.133122	0.540089	0.213826	0.417386	0.784043	0.519036
K02781..PTS.system..glucitol.sorbitol.specific.IIA.component..EC.2.7.1.198.	1.03181	0.954999	1.46467	0.469506	0.469506	0.469506	23	23	23	19	19	19	0.0451421	0.0611756	0.00746659	0.245245	0.282852	0.105356
K02782..PTS.system..glucitol.sorbitol.specific.IIB.component..EC.2.7.1.198.	0.222314	0.221004	1.07607	0.326038	0.326038	0.326038	23	23	23	23	23	23	0.506349	0.508819	0.00520186	0.761104	0.762202	0.0919392
K02783..PTS.system..glucitol.sorbitol.specific.IIC.component	-0.152369	-0.2143	0.761534	0.236259	0.236259	0.236259	23	23	23	23	23	23	0.529415	0.379743	0.00613766	0.77639	0.673764	0.0973186
K02784..phosphocarrier.protein.HPr	0.25874	-0.0556479	0.751712	0.462951	0.462951	0.462951	23	23	23	23	23	23	0.584625	0.905945	0.125614	0.809496	0.96934	0.405936
K02786..PTS.system..lactose.specific.IIA.component..EC.2.7.1.207.	1.02	1.54105	0.517995	0.895116	0.895116	0.895116	23	23	23	15	15	15	0.273247	0.106726	0.571816	0.580196	0.375081	0.803211
K02787..PTS.system..lactose.specific.IIB.component..EC.2.7.1.207.	0.537058	0.268091	0.418982	0.314864	0.314864	0.314864	23	23	23	4	4	4	0.110003	0.408757	0.204429	0.38124	0.695032	0.508828
K02788..PTS.system..lactose.specific.IIC.component	0.537058	0.268091	0.418982	0.314864	0.314864	0.314864	23	23	23	4	4	4	0.110003	0.408757	0.204429	0.38124	0.695032	0.508828
K02790..PTS.system..maltose.glucose.specific.IIB.component..EC.2.7.1.199.2.7.1.208.	-0.152345	-0.137839	0.535546	0.231193	0.231193	0.231193	23	23	23	23	23	23	0.520568	0.560508	0.0361241	0.769862	0.794373	0.220017
K02791..PTS.system..maltose.glucose.specific.IIC.component	-0.152345	-0.137839	0.535546	0.231193	0.231193	0.231193	23	23	23	23	23	23	0.520568	0.560508	0.0361241	0.769862	0.794373	0.220017
K02793..PTS.system..mannose.specific.IIA.component..EC.2.7.1.191.	0.0676307	0.247899	0.658262	0.195716	0.195716	0.195716	23	23	23	23	23	23	0.734788	0.225852	0.00460952	0.891323	0.530664	0.0877783
K02794..PTS.system..mannose.specific.IIB.component..EC.2.7.1.191.	0.222247	0.396	0.71468	0.231619	0.231619	0.231619	23	23	23	23	23	23	0.353434	0.109197	0.00799278	0.652637	0.379955	0.108565
K02795..PTS.system..mannose.specific.IIC.component	-0.502382	-0.768789	-0.369697	0.304262	0.304262	0.304262	23	23	23	22	22	22	0.120869	0.0241294	0.244363	0.397239	0.178333	0.548251
K02796..PTS.system..mannose.specific.IID.component	-0.0887545	-0.546487	-0.0315851	0.323459	0.323459	0.323459	23	23	23	23	23	23	0.787784	0.113222	0.923594	0.919074	0.385942	0.974831
K02798..PTS.system..mannitol.specific.IIA.component..EC.2.7.1.197.	0.146919	0.166735	1.00044	0.275256	0.275256	0.275256	23	23	23	23	23	23	0.60188	0.554375	0.0027048	0.817909	0.791995	0.0710249
K02799..PTS.system..mannitol.specific.IIB.component..EC.2.7.1.197.	0.400794	0.264892	1.25626	0.275067	0.275067	0.275067	23	23	23	23	23	23	0.16731	0.351996	0.000446838	0.465449	0.65168	0.0379779
K02800..PTS.system..mannitol.specific.IIC.component	0.400794	0.264892	1.25626	0.275067	0.275067	0.275067	23	23	23	23	23	23	0.16731	0.351996	0.000446838	0.465449	0.65168	0.0379779
K02803..PTS.system..N.acetylglucosamine.specific.IIB.component..EC.2.7.1.193.	0.417428	0.305415	-1.42438	1.02095	1.02095	1.02095	23	23	23	9	9	9	0.688429	0.768939	0.18332	0.866733	0.908277	0.485418
K02804..PTS.system..N.acetylglucosamine.specific.IIC.component	0.417428	0.305415	-1.42438	1.02095	1.02095	1.02095	23	23	23	9	9	9	0.688429	0.768939	0.18332	0.866733	0.908277	0.485418
K02805..lipopolysaccharide.biosynthesis.protein	0.160026	-0.135549	0.400246	0.352861	0.352861	0.352861	23	23	23	15	15	15	0.657116	0.70663	0.27568	0.848689	0.877108	0.581724
K02806..PTS.system..nitrogen.regulatory.IIA.component..EC.2.7.1...	0.445056	-0.00230832	0.820476	0.477092	0.477092	0.477092	23	23	23	21	21	21	0.366598	0.996207	0.107345	0.662835	1	0.37657
K02808..PTS.system..sucrose.specific.IIA.component..EC.2.7.1...	-0.253146	-0.181598	0.347987	0.784989	0.784989	0.784989	23	23	23	16	16	16	0.75181	0.82037	0.664262	0.89858	0.93432	0.853893
K02809..PTS.system..sucrose.specific.IIB.component..EC.2.7.1...	-0.14463	0.299246	0.353564	0.97326	0.97326	0.97326	23	23	23	18	18	18	0.883946	0.762928	0.721721	0.960523	0.904844	0.8845
K02810..PTS.system..sucrose.specific.IIC.component	-0.14463	0.299246	0.353564	0.97326	0.97326	0.97326	23	23	23	18	18	18	0.883946	0.762928	0.721721	0.960523	0.904844	0.8845
K02818..PTS.system..trehalose.specific.IIB.component..EC.2.7.1.201.	0.486241	-0.0113121	1.19536	0.42971	0.42971	0.42971	23	23	23	19	19	19	0.276794	0.979369	0.0146747	0.582606	0.995382	0.14199
K02819..PTS.system..trehalose.specific.IIC.component	0.486241	-0.0113121	1.19536	0.42971	0.42971	0.42971	23	23	23	19	19	19	0.276794	0.979369	0.0146747	0.582606	0.995382	0.14199
K02821..PTS.system..ascorbate.specific.IIA.component..EC.2.7.1.194.	0.390314	-0.279988	0.805978	0.408305	0.408305	0.408305	23	23	23	20	20	20	0.35528	0.504051	0.068404	0.653723	0.759428	0.299955
K02822..PTS.system..ascorbate.specific.IIB.component..EC.2.7.1.194.	0.201677	0.097744	1.67123	0.702572	0.702572	0.702572	23	23	23	21	21	21	0.778224	0.89131	0.0319548	0.91357	0.963379	0.204878
K02823..dihydroorotate.dehydrogenase.electron.transfer.subunit	-0.536036	-0.024692	0.568747	0.715157	0.715157	0.715157	23	23	23	20	20	20	0.465288	0.972919	0.439028	0.734435	0.993689	0.715355
K02824..uracil.permease	0.562442	0.278397	1.38064	0.455153	0.455153	0.455153	23	23	23	23	23	23	0.236511	0.550383	0.00877711	0.541652	0.790325	0.112984
K02825..pyrimidine.operon.attenuation.protein...uracil.phosphoribosyltransferase..EC.2.4.2.9.	-0.0304067	-0.0418531	-0.0109934	0.509632	0.509632	0.509632	23	23	23	21	21	21	0.953253	0.935692	0.98309	0.987477	0.980152	0.997063
K02834..ribosome.binding.factor.A	0.568249	0.679331	0.0942715	0.135042	0.135042	0.135042	23	23	23	23	23	23	0.00087148	0.000182174	0.496518	0.0479687	0.027119	0.754649
K02835..peptide.chain.release.factor.RF.1	0.424431	0.32069	-0.218934	0.0844937	0.0844937	0.0844937	23	23	23	23	23	23	0.000185235	0.00196222	0.0213168	0.027119	0.0621406	0.166864
K02836..peptide.chain.release.factor.RF.2	0.628313	0.605461	0.180099	0.13932	0.13932	0.13932	23	23	23	23	23	23	0.000487951	0.000668944	0.21701	0.0392945	0.0441847	0.521251
K02837..peptide.chain.release.factor.RF.3	0.51199	0.420655	0.625193	0.394317	0.394317	0.394317	23	23	23	23	23	23	0.215059	0.30406	0.135104	0.520274	0.610498	0.420222
K02838..ribosome.recycling.factor	0.165404	0.142969	-0.105497	0.17261	0.17261	0.17261	23	23	23	23	23	23	0.35387	0.421133	0.550676	0.653107	0.703523	0.7904
K02839..peptide.chain.release.factor.RF.H	-0.675448	-1.08926	0.457292	0.802273	0.802273	0.802273	23	23	23	16	16	16	0.413945	0.195975	0.577688	0.69895	0.500185	0.806537
K02841..heptosyltransferase.I..EC.2.4.....	0.104891	-0.123013	0.691663	0.256046	0.256046	0.256046	23	23	23	19	19	19	0.688226	0.638303	0.0171514	0.866733	0.83833	0.151569
K02843..heptosyltransferase.II..EC.2.4.....	0.607392	0.484475	1.23062	0.342553	0.342553	0.342553	23	23	23	19	19	19	0.0978707	0.179043	0.00292572	0.361562	0.479909	0.0733588
K02846..N.methyl.L.tryptophan.oxidase	-0.0641991	-0.421841	0.187299	0.692715	0.692715	0.692715	23	23	23	21	21	21	0.927449	0.552124	0.790739	0.975997	0.79079	0.91981
K02849..heptosyltransferase.III..EC.2.4.....	-0.51977	-0.212892	-0.353103	0.418182	0.418182	0.418182	23	23	23	3	3	3	0.229015	0.61655	0.408965	0.532829	0.826572	0.695079
K02851..undecaprenyl.phosphate.alpha.N.acetylglucosaminyltransferase	0.604706	0.957127	0.735933	0.335933	0.335933	0.335933	23	23	23	23	23	23	0.0932977	0.0128089	0.0457821	0.352082	0.133505	0.246596
K02852..UDP.N.acetyl.D.mannosaminuronic.acid.transferase	0.897762	0.150772	1.45976	0.361655	0.361655	0.361655	23	23	23	21	21	21	0.0262828	0.683049	0.0012153	0.18788	0.864203	0.052613
K02853..4.alpha.L.fucosyltransferase	0.774626	0.243572	1.28747	0.354856	0.354856	0.354856	23	23	23	20	20	20	0.0464232	0.503588	0.00270975	0.248	0.759169	0.0710249
K02854..AraC.family.transcriptional.regulator..L.rhamnose.operon	0.742321	0.483433	1.65514	0.794741	0.794741	0.794741	23	23	23	19	19	19	0.366011	0.552674	0.0559792	0.662189	0.791029	0.270625
K02855..AraC.family.transcriptional.regulator..L.rhamnose.operon.regulatory	0.328621	-0.000393575	0.546251	0.329725	0.329725	0.329725	23	23	23	20	20	20	0.33581	0.999064	0.119763	0.636332	1	0.395486
K02856..L.rhamnose.H..transport.protein	-0.044217	-0.794912	1.19401	0.678567	0.678567	0.678567	23	23	23	19	19	19	0.948955	0.260723	0.100021	0.985886	0.566059	0.36457
K02858..3.4.dihydroxy.2.butanone.4.phosphate.synthase..EC.4.1.99.12.	0.279505	0.41688	0.701153	0.240585	0.240585	0.240585	23	23	23	15	15	15	0.264737	0.105078	0.0113084	0.570775	0.371777	0.12609
K02860..16S.rRNA.processing.protein.RimM	0.515961	0.574672	-0.0885608	0.143253	0.143253	0.143253	23	23	23	23	23	23	0.00283013	0.00125315	0.546226	0.0718634	0.0527083	0.787554
K02863..large.subunit.ribosomal.protein.L1	0.403354	0.433727	-0.422749	0.146426	0.146426	0.146426	23	23	23	23	23	23	0.0154995	0.0102942	0.0119397	0.145657	0.121543	0.129237
K02864..large.subunit.ribosomal.protein.L10	0.488973	0.524962	0.0429903	0.18059	0.18059	0.18059	23	23	23	23	23	23	0.0167556	0.0112847	0.815217	0.149789	0.12609	0.93085
K02867..large.subunit.ribosomal.protein.L11	0.325418	0.421099	-0.303812	0.147221	0.147221	0.147221	23	23	23	23	23	23	0.0441436	0.0125425	0.0580105	0.242591	0.132262	0.27583
K02871..large.subunit.ribosomal.protein.L13	0.514773	0.4073	-0.165183	0.193657	0.193657	0.193657	23	23	23	23	23	23	0.0182595	0.0532953	0.407506	0.155421	0.264964	0.694076
K02874..large.subunit.ribosomal.protein.L14	0.301324	0.345013	-0.262804	0.176323	0.176323	0.176323	23	23	23	23	23	23	0.109146	0.0702727	0.157905	0.379891	0.304911	0.453696
K02876..large.subunit.ribosomal.protein.L15	0.431297	0.228698	-0.169061	0.116665	0.116665	0.116665	23	23	23	23	23	23	0.00234308	0.0698993	0.169045	0.0667085	0.303861	0.467536
K02878..large.subunit.ribosomal.protein.L16	0.329214	0.249608	-0.391149	0.148268	0.148268	0.148268	23	23	23	23	23	23	0.0433852	0.11441	0.0194601	0.240407	0.387252	0.160385
K02879..large.subunit.ribosomal.protein.L17	0.432293	0.351865	0.147816	0.106157	0.106157	0.106157	23	23	23	23	23	23	0.00115159	0.00513669	0.185602	0.0510213	0.0912317	0.489252
K02881..large.subunit.ribosomal.protein.L18	0.273604	0.40363	-0.239969	0.119211	0.119211	0.119211	23	23	23	23	23	23	0.0375024	0.00437288	0.0635305	0.223693	0.0849489	0.288625
K02884..large.subunit.ribosomal.protein.L19	0.546047	0.415903	-0.129267	0.158318	0.158318	0.158318	23	23	23	23	23	23	0.00382152	0.0196721	0.427647	0.0815842	0.161041	0.706946
K02886..large.subunit.ribosomal.protein.L2	0.406734	0.317321	-0.284762	0.134955	0.134955	0.134955	23	23	23	23	23	23	0.00926674	0.0338296	0.0532736	0.115177	0.211594	0.264964
K02887..large.subunit.ribosomal.protein.L20	0.0906404	0.285018	-0.0289949	0.162619	0.162619	0.162619	23	23	23	23	23	23	0.586175	0.10178	0.861072	0.810381	0.367188	0.950997
K02888..large.subunit.ribosomal.protein.L21	0.29463	0.223861	-0.367081	0.188272	0.188272	0.188272	23	23	23	23	23	23	0.139335	0.25369	0.0709798	0.425018	0.558523	0.306576
K02890..large.subunit.ribosomal.protein.L22	0.480027	0.551282	0.0322248	0.127182	0.127182	0.127182	23	23	23	23	23	23	0.00205124	0.000685636	0.80366	0.0638441	0.0442625	0.925803
K02892..large.subunit.ribosomal.protein.L23	0.420546	0.386729	-0.170474	0.253009	0.253009	0.253009	23	23	23	23	23	23	0.119298	0.149259	0.511714	0.395141	0.440235	0.763903
K02895..large.subunit.ribosomal.protein.L24	0.538371	0.844821	-0.133696	0.232592	0.232592	0.232592	23	23	23	23	23	23	0.0363709	0.00273003	0.574566	0.220689	0.071099	0.804864
K02897..large.subunit.ribosomal.protein.L25	-0.724088	-0.55412	-0.710677	0.21116	0.21116	0.21116	23	23	23	23	23	23	0.00401968	0.019887	0.00456357	0.0823026	0.161352	0.0870467
K02899..large.subunit.ribosomal.protein.L27	0.576658	0.531375	-0.148087	0.239439	0.239439	0.239439	23	23	23	23	23	23	0.0297568	0.0427884	0.545802	0.199684	0.238786	0.787337
K02902..large.subunit.ribosomal.protein.L28	0.45449	0.459237	-0.127034	0.190127	0.190127	0.190127	23	23	23	23	23	23	0.0305981	0.0291462	0.51433	0.201892	0.19683	0.765633
K02904..large.subunit.ribosomal.protein.L29	-0.145908	-0.811897	-0.0597324	0.298728	0.298728	0.298728	23	23	23	23	23	23	0.630834	0.013653	0.84364	0.834685	0.137111	0.944838
K02906..large.subunit.ribosomal.protein.L3	0.322997	0.336863	-0.419929	0.120638	0.120638	0.120638	23	23	23	23	23	23	0.0179495	0.0143176	0.00363726	0.154603	0.140843	0.0800697
K02907..large.subunit.ribosomal.protein.L30	0.592868	0.77586	-0.13263	0.171928	0.171928	0.171928	23	23	23	23	23	23	0.00379071	0.000458343	0.452962	0.0814465	0.038115	0.724877
K02909..large.subunit.ribosomal.protein.L31	0.400664	0.246138	-0.334911	0.195093	0.195093	0.195093	23	23	23	23	23	23	0.0540274	0.222346	0.102298	0.265587	0.528065	0.367565
K02911..large.subunit.ribosomal.protein.L32	-0.234089	0.0405036	-0.57257	0.233336	0.233336	0.233336	23	23	23	23	23	23	0.3324	0.864621	0.0274982	0.633924	0.951589	0.192036
K02913..large.subunit.ribosomal.protein.L33	-0.740897	-0.348984	-0.90995	0.50452	0.50452	0.50452	23	23	23	23	23	23	0.163456	0.500112	0.0922403	0.460602	0.757099	0.350726
K02914..large.subunit.ribosomal.protein.L34	0.253279	0.191047	0.00669489	0.352658	0.352658	0.352658	23	23	23	23	23	23	0.481373	0.594299	0.985052	0.746207	0.814488	0.99763
K02916..large.subunit.ribosomal.protein.L35	0.706311	0.623682	-0.309379	0.31351	0.31351	0.31351	23	23	23	23	23	23	0.040558	0.066253	0.340224	0.231855	0.295911	0.64036
K02919..large.subunit.ribosomal.protein.L36	0.369545	-0.706615	1.20694	1.70816	1.70816	1.70816	23	23	23	16	16	16	0.831655	0.685006	0.490729	0.939941	0.865549	0.751262
K02926..large.subunit.ribosomal.protein.L4	0.392272	0.290448	-0.486995	0.146717	0.146717	0.146717	23	23	23	23	23	23	0.0180806	0.0676057	0.00502113	0.154925	0.298151	0.0903333
K02931..large.subunit.ribosomal.protein.L5	0.573393	0.496154	-0.272388	0.125948	0.125948	0.125948	23	23	23	23	23	23	0.000450897	0.00148117	0.0483497	0.0380432	0.0558621	0.253594
K02933..large.subunit.ribosomal.protein.L6	0.343825	0.280403	-0.407685	0.151801	0.151801	0.151801	23	23	23	23	23	23	0.0397838	0.0858072	0.017659	0.230622	0.338398	0.153705
K02935..large.subunit.ribosomal.protein.L7.L12	0.665713	0.713951	-0.0513236	0.195336	0.195336	0.195336	23	23	23	23	23	23	0.0042242	0.00258435	0.79656	0.08304	0.0701098	0.922492
K02939..large.subunit.ribosomal.protein.L9	0.236482	0.317993	-0.187591	0.0757431	0.0757431	0.0757431	23	23	23	23	23	23	0.00747402	0.000888391	0.0265983	0.105356	0.0479991	0.188736
K02945..small.subunit.ribosomal.protein.S1	0.108741	0.173038	-0.427061	0.168447	0.168447	0.168447	23	23	23	23	23	23	0.528981	0.321677	0.0237484	0.776388	0.624918	0.177191
K02946..small.subunit.ribosomal.protein.S10	0.405104	0.469575	-0.132474	0.213763	0.213763	0.213763	23	23	23	23	23	23	0.0733975	0.0406496	0.5428	0.312257	0.23192	0.78526
K02948..small.subunit.ribosomal.protein.S11	0.438591	0.132646	-0.30286	0.226246	0.226246	0.226246	23	23	23	23	23	23	0.0726038	0.566843	0.201637	0.31048	0.799536	0.506277
K02950..small.subunit.ribosomal.protein.S12	0.246278	0.293629	-0.560982	0.224805	0.224805	0.224805	23	23	23	23	23	23	0.291217	0.211915	0.0252432	0.598006	0.516787	0.183745
K02952..small.subunit.ribosomal.protein.S13	0.350265	0.20903	-0.192283	0.131129	0.131129	0.131129	23	23	23	23	23	23	0.0182369	0.133198	0.16461	0.155343	0.417471	0.461638
K02954..small.subunit.ribosomal.protein.S14	0.331714	0.295393	-0.265328	0.154849	0.154849	0.154849	23	23	23	23	23	23	0.0500558	0.0769564	0.108453	0.256811	0.320555	0.378734
K02956..small.subunit.ribosomal.protein.S15	0.453133	0.656896	-0.0479909	0.137862	0.137862	0.137862	23	23	23	23	23	23	0.00540958	0.000302899	0.732943	0.092499	0.0324186	0.890487
K02959..small.subunit.ribosomal.protein.S16	0.0896879	0.143747	-0.212574	0.200621	0.200621	0.200621	23	23	23	23	23	23	0.661532	0.485209	0.306899	0.851785	0.748067	0.612298
K02961..small.subunit.ribosomal.protein.S17	0.331435	0.227183	-0.245533	0.158549	0.158549	0.158549	23	23	23	23	23	23	0.0550525	0.173562	0.143491	0.267937	0.472304	0.430472
K02963..small.subunit.ribosomal.protein.S18	0.201902	0.0720887	-0.14152	0.173925	0.173925	0.173925	23	23	23	23	23	23	0.26456	0.684622	0.429059	0.570638	0.865546	0.708003
K02965..small.subunit.ribosomal.protein.S19	0.362217	0.17907	-0.479902	0.232226	0.232226	0.232226	23	23	23	23	23	23	0.140217	0.45294	0.0569843	0.426292	0.724877	0.272571
K02967..small.subunit.ribosomal.protein.S2	0.193929	0.293821	-0.388118	0.145627	0.145627	0.145627	23	23	23	23	23	23	0.204114	0.0631002	0.0183993	0.508672	0.287581	0.15589
K02968..small.subunit.ribosomal.protein.S20	0.0431753	0.133717	-0.21134	0.125928	0.125928	0.125928	23	23	23	23	23	23	0.736679	0.305856	0.114944	0.892305	0.611525	0.388603
K02970..small.subunit.ribosomal.protein.S21	0.0577028	-0.10545	0.561461	0.37303	0.37303	0.37303	23	23	23	23	23	23	0.87919	0.781394	0.153652	0.958907	0.915141	0.447013
K02972..small.subunit.ribosomal.protein.S22	0.782667	1.07158	2.41426	0.72535	0.72535	0.72535	23	23	23	8	8	8	0.298274	0.161065	0.00479335	0.604656	0.457707	0.0889347
K02982..small.subunit.ribosomal.protein.S3	0.237104	0.261795	-0.173647	0.0496394	0.0496394	0.0496394	23	23	23	23	23	23	0.000293829	0.000116888	0.00353927	0.0320014	0.025243	0.0786739
K02986..small.subunit.ribosomal.protein.S4	0.369822	0.153561	0.0258558	0.102733	0.102733	0.102733	23	23	23	23	23	23	0.00281725	0.156743	0.804874	0.0718634	0.452269	0.926032
K02988..small.subunit.ribosomal.protein.S5	0.258996	0.271316	-0.543534	0.126445	0.126445	0.126445	23	23	23	23	23	23	0.0596625	0.0498136	0.00072707	0.279766	0.256196	0.0449422
K02990..small.subunit.ribosomal.protein.S6	0.00915587	-0.0234466	-0.282647	0.225382	0.225382	0.225382	23	23	23	23	23	23	0.96802	0.918236	0.225023	0.9926	0.973114	0.530075
K02992..small.subunit.ribosomal.protein.S7	0.581201	0.44553	-0.146723	0.130532	0.130532	0.130532	23	23	23	23	23	23	0.000538506	0.00416699	0.27978	0.0411005	0.0827128	0.585654
K02994..small.subunit.ribosomal.protein.S8	0.653025	0.596757	-0.285739	0.188301	0.188301	0.188301	23	23	23	23	23	23	0.00375122	0.006803	0.151333	0.0808961	0.100557	0.443952
K02996..small.subunit.ribosomal.protein.S9	0.351741	0.328539	-0.157084	0.107714	0.107714	0.107714	23	23	23	23	23	23	0.0055946	0.00859442	0.166676	0.0935066	0.112125	0.46419
K03040..DNA.directed.RNA.polymerase.subunit.alpha..EC.2.7.7.6.	0.409549	0.390811	-0.280167	0.114247	0.114247	0.114247	23	23	23	23	23	23	0.00299727	0.00415067	0.027955	0.0737136	0.0827128	0.192915
K03043..DNA.directed.RNA.polymerase.subunit.beta..EC.2.7.7.6.	0.0745268	0.178956	-0.661663	0.152586	0.152586	0.152586	23	23	23	23	23	23	0.63279	0.260384	0.000679471	0.835579	0.565794	0.0442625
K03046..DNA.directed.RNA.polymerase.subunit.beta...EC.2.7.7.6.	0.296177	0.354389	-0.334747	0.101265	0.101265	0.101265	23	23	23	23	23	23	0.0110582	0.00352408	0.00518582	0.125933	0.0786739	0.0917961
K03060..DNA.directed.RNA.polymerase.subunit.omega..EC.2.7.7.6.	0.617359	0.323039	0.654382	0.245649	0.245649	0.245649	23	23	23	23	23	23	0.0211442	0.204146	0.0153364	0.166424	0.508672	0.144927
K03070..preprotein.translocase.subunit.SecA	0.121167	0.104949	-0.567708	0.123809	0.123809	0.123809	23	23	23	23	23	23	0.344344	0.410869	0.000423368	0.643359	0.697014	0.0373566
K03071..preprotein.translocase.subunit.SecB	0.144458	-0.469933	0.873215	0.386697	0.386697	0.386697	23	23	23	23	23	23	0.714251	0.244117	0.0402051	0.880434	0.548018	0.230979
K03072..preprotein.translocase.subunit.SecD	0.373441	0.153559	1.01048	0.559813	0.559813	0.559813	23	23	23	22	22	22	0.515496	0.787832	0.0924752	0.766184	0.919074	0.350926
K03073..preprotein.translocase.subunit.SecE	0.434313	0.419071	0.526673	0.328197	0.328197	0.328197	23	23	23	23	23	23	0.206467	0.221959	0.130371	0.510678	0.527473	0.413546
K03074..preprotein.translocase.subunit.SecF	-0.368178	-0.15502	0.580278	0.311623	0.311623	0.311623	23	23	23	19	19	19	0.257053	0.626571	0.0836661	0.56221	0.832311	0.335272
K03075..preprotein.translocase.subunit.SecG	0.919355	1.52868	0.635521	0.530215	0.530215	0.530215	23	23	23	23	23	23	0.0991277	0.00952495	0.245417	0.363515	0.116346	0.549336
K03076..preprotein.translocase.subunit.SecY	0.622004	0.488729	-0.361834	0.172156	0.172156	0.172156	23	23	23	23	23	23	0.00274757	0.0129387	0.0537946	0.0713689	0.134133	0.265318
K03077..L.ribulose.5.phosphate.4.epimerase..EC.5.1.3.4.	0.940991	0.853192	0.482492	0.144601	0.144601	0.144601	23	23	23	23	23	23	1.34682e-05	3.7767e-05	0.00485807	0.0104479	0.017462	0.0890928
K03078..3.dehydro.L.gulonate.6.phosphate.decarboxylase..EC.4.1.1.85.	-0.0836144	-0.214377	0.805312	0.342246	0.342246	0.342246	23	23	23	23	23	23	0.810512	0.541079	0.0336638	0.928514	0.784636	0.210905
K03079..L.ribulose.5.phosphate.3.epimerase..EC.5.1.3.22.	-0.161542	-0.536531	0.869571	0.315152	0.315152	0.315152	23	23	23	21	21	21	0.616221	0.110726	0.0153465	0.826514	0.382282	0.144927
K03086..RNA.polymerase.primary.sigma.factor	0.438309	0.451256	-0.249542	0.19957	0.19957	0.19957	23	23	23	23	23	23	0.0453132	0.0401006	0.231536	0.245443	0.230895	0.535216
K03087..RNA.polymerase.nonessential.primary.like.sigma.factor	-0.258613	-0.493459	0.00417178	1.07726	1.07726	1.07726	23	23	23	19	19	19	0.813723	0.653859	0.996964	0.930072	0.847419	1
K03088..RNA.polymerase.sigma.70.factor..ECF.subfamily	-0.173596	-0.0375785	-0.0630342	0.177152	0.177152	0.177152	23	23	23	23	23	23	0.343583	0.835035	0.727226	0.64275	0.941964	0.887927
K03090..RNA.polymerase.sigma.B.factor	-0.368291	-0.493806	-0.80231	0.642265	0.642265	0.642265	23	23	23	18	18	18	0.575359	0.454626	0.231869	0.805034	0.726078	0.535592
K03091..RNA.polymerase.sporulation.specific.sigma.factor	0.0458906	0.607409	-0.361826	0.675614	0.675614	0.675614	23	23	23	18	18	18	0.946799	0.383713	0.600608	0.985069	0.676324	0.817423
K03092..RNA.polymerase.sigma.54.factor	-0.845163	-1.25491	-0.942322	0.507227	0.507227	0.507227	23	23	23	21	21	21	0.117598	0.0265895	0.0840894	0.393093	0.188736	0.336025
K03095..SprT.like.protein	-0.82416	0.0220882	-0.82416	0.720688	0.720688	0.720688	23	23	23	3	3	3	0.267005	0.975869	0.267005	0.572599	0.994488	0.572599
K03098..outer.membrane.lipoprotein.Blc	0.453814	-0.386585	1.4329	0.679844	0.679844	0.679844	23	23	23	17	17	17	0.515217	0.57855	0.0534354	0.766184	0.80669	0.265204
K03100..signal.peptidase.I..EC.3.4.21.89.	-0.193693	-0.575519	0.376548	0.413833	0.413833	0.413833	23	23	23	23	23	23	0.646587	0.184922	0.377489	0.842901	0.488127	0.672326
K03101..signal.peptidase.II..EC.3.4.23.36.	0.3213	0.166265	0.128458	0.228038	0.228038	0.228038	23	23	23	23	23	23	0.180389	0.477804	0.582015	0.481984	0.744331	0.80803
K03106..signal.recognition.particle.subunit.SRP54..EC.3.6.5.4.	0.804621	0.844696	0.238431	0.116803	0.116803	0.116803	23	23	23	23	23	23	7.59728e-06	4.43272e-06	0.0606075	0.00798875	0.00731969	0.281591
K03110..fused.signal.recognition.particle.receptor	0.0330422	0.135835	0.52009	0.329041	0.329041	0.329041	23	23	23	23	23	23	0.921424	0.68594	0.136112	0.973984	0.866088	0.421377
K03111..single.strand.DNA.binding.protein	0.193866	0.313093	-0.145048	0.195918	0.195918	0.195918	23	23	23	23	23	23	0.339109	0.13222	0.471255	0.639647	0.415985	0.740173
K03112..DamX.protein	0.0250778	-0.390635	0.740258	0.307702	0.307702	0.307702	23	23	23	17	17	17	0.936192	0.224848	0.0304491	0.980203	0.530075	0.201315
K03113..translation.initiation.factor.1	0.0998974	-0.187371	1.11295	0.58445	0.58445	0.58445	23	23	23	21	21	21	0.866596	0.752997	0.076487	0.952003	0.89911	0.31952
K03116..sec.independent.protein.translocase.protein.TatA	0.582942	0.102136	1.01611	0.594352	0.594352	0.594352	23	23	23	22	22	22	0.339015	0.865377	0.103621	0.639647	0.951659	0.370146
K03117..sec.independent.protein.translocase.protein.TatB	0.14127	0.0307733	0.778852	0.272988	0.272988	0.272988	23	23	23	19	19	19	0.612877	0.911844	0.0127541	0.824708	0.970803	0.133175
K03118..sec.independent.protein.translocase.protein.TatC	0.0325791	0.352601	0.964064	0.314908	0.314908	0.314908	23	23	23	23	23	23	0.919009	0.280934	0.00812512	0.973162	0.587162	0.10959
K03119..taurine.dioxygenase..EC.1.14.11.17.	0.337145	0.103573	0.913546	0.572415	0.572415	0.572415	23	23	23	22	22	22	0.565244	0.859006	0.132799	0.79871	0.950238	0.417149
K03147..phosphomethylpyrimidine.synthase..EC.4.1.99.17.	0.354945	0.338018	-0.130835	0.149764	0.149764	0.149764	23	23	23	23	23	23	0.0326135	0.0404319	0.397	0.207473	0.2315	0.685586
K03148..sulfur.carrier.protein.ThiS.adenylyltransferase..EC.2.7.7.73.	-0.0909913	-0.24825	1.11766	0.453912	0.453912	0.453912	23	23	23	21	21	21	0.843971	0.592952	0.027217	0.944838	0.813427	0.191131
K03149..thiazole.synthase..EC.2.8.1.10.	0.705303	0.595998	0.381692	0.145992	0.145992	0.145992	23	23	23	23	23	23	0.000258623	0.00109674	0.0202537	0.0306014	0.0503673	0.162707
K03150..2.iminoacetate.synthase..EC.4.1.99.19.	-0.724451	-0.564088	-0.828757	0.194941	0.194941	0.194941	23	23	23	23	23	23	0.00229174	0.011761	0.000801177	0.0666102	0.128251	0.0467756
K03151..thiamine.biosynthesis.protein.ThiI	-0.0109518	0.222336	0.853086	0.261799	0.261799	0.261799	23	23	23	23	23	23	0.967223	0.410018	0.00571265	0.992378	0.696254	0.0941269
K03152..4.methyl.5.b.hydroxyethyl..thiazole.monophosphate.biosynthesis	-0.327711	-0.277634	-0.11273	0.263954	0.263954	0.263954	23	23	23	23	23	23	0.234699	0.310604	0.675783	0.538893	0.615254	0.85981
K03154..sulfur.carrier.protein	-1.16845	-0.530616	-1.00341	0.490494	0.490494	0.490494	23	23	23	21	21	21	0.0316826	0.297336	0.0597338	0.204132	0.603814	0.279766
K03168..DNA.topoisomerase.I	1.01769	0.913756	0.314723	0.244446	0.244446	0.244446	23	23	23	23	23	23	0.000945779	0.00218534	0.218685	0.0490743	0.0651679	0.522825
K03169..DNA.topoisomerase.III	-0.20745	0.11245	-0.0637087	0.133703	0.133703	0.133703	23	23	23	23	23	23	0.143087	0.414466	0.641078	0.429595	0.699185	0.839505
K03177..tRNA.pseudouridine.synthase.B	-0.380713	-0.0919878	-0.166394	0.278945	0.278945	0.278945	23	23	23	23	23	23	0.193693	0.746422	0.56029	0.497311	0.896442	0.794307
K03179..4.hydroxybenzoate.polyprenyltransferase..EC.2.5.1.39.	0.00443832	0.0589273	1.09792	0.397949	0.397949	0.397949	23	23	23	22	22	22	0.991258	0.88438	0.015301	0.999908	0.960523	0.144927
K03181..chorismate..pyruvate.lyase..EC.4.1.3.40.	-0.395291	-0.401605	0.782011	0.333819	0.333819	0.333819	23	23	23	23	23	23	0.255872	0.248703	0.0342768	0.560986	0.552828	0.213473
K03182..4.hydroxy.3.polyprenylbenzoate.decarboxylase..EC.4.1.1.98.	1.03468	0.71999	1.86047	0.287844	0.287844	0.287844	23	23	23	21	21	21	0.00292442	0.0253832	1.47999e-05	0.0733588	0.184415	0.010692
K03183..demethylmenaquinone.methyltransferase...2.methoxy.6.polyprenyl.1.4.benzoquinol.methylase..EC.2.1.1.163.2.1.1.201.	-0.154794	-0.417875	0.222062	0.159493	0.159493	0.159493	23	23	23	23	23	23	0.34818	0.0201211	0.185464	0.647878	0.162313	0.489
K03184..2.octaprenyl.3.methyl.6.methoxy.1.4.benzoquinol.hydroxylase..EC.1.14.13...	0.0186039	-0.0515444	0.48052	0.168705	0.168705	0.168705	23	23	23	15	15	15	0.913755	0.764454	0.012882	0.971453	0.905233	0.133956
K03185..2.octaprenyl.6.methoxyphenol.hydroxylase..EC.1.14.13...	0.167293	-0.261668	0.992386	0.273362	0.273362	0.273362	23	23	23	19	19	19	0.55035	0.35468	0.00272562	0.790325	0.653332	0.071099
K03186..flavin.prenyltransferase..EC.2.5.1.129.	-0.618731	-0.34951	0.27363	0.36018	0.36018	0.36018	23	23	23	23	23	23	0.10876	0.348995	0.460548	0.379347	0.648664	0.730343
K03187..urease.accessory.protein	0.295478	0.0653304	0.07419	0.152827	0.152827	0.152827	23	23	23	5	5	5	0.0736553	0.675529	0.634862	0.313011	0.85981	0.836478
K03188..urease.accessory.protein	0.0734693	0.576126	-0.0931974	0.303448	0.303448	0.303448	23	23	23	3	3	3	0.812324	0.0791606	0.763424	0.929309	0.324598	0.904911
K03189..urease.accessory.protein	-0.169864	-0.124946	-0.216672	0.122224	0.122224	0.122224	23	23	23	4	4	4	0.186234	0.323938	0.0979513	0.489768	0.626782	0.361616
K03200..type.IV.secretion.system.protein.VirB5	-0.334437	-0.00146827	-0.16777	0.234397	0.234397	0.234397	23	23	23	3	3	3	0.175203	0.995089	0.48572	0.474169	1	0.748203
K03205..type.IV.secretion.system.protein.VirD4	-0.505916	-0.146996	-0.373266	0.637139	0.637139	0.637139	23	23	23	22	22	22	0.440154	0.820808	0.567113	0.715831	0.934566	0.799691
K03207..colanic.acid.biosynthesis.protein.WcaH	-0.498717	-0.964172	0.568733	0.800054	0.800054	0.800054	23	23	23	13	13	13	0.543024	0.248028	0.488782	0.785388	0.55205	0.75011
K03208..colanic.acid.biosynthesis.glycosyl.transferase.WcaI	0.195572	0.222743	0.703797	0.297707	0.297707	0.297707	23	23	23	19	19	19	0.521847	0.466688	0.0330136	0.770653	0.736242	0.208869
K03210..preprotein.translocase.subunit.YajC	-0.327743	-0.434331	0.0201108	0.32446	0.32446	0.32446	23	23	23	22	22	22	0.32513	0.19649	0.951224	0.627952	0.500712	0.986908
K03212..RNA.methyltransferase..TrmA.family	0.140309	-0.238926	0.489737	0.25085	0.25085	0.25085	23	23	23	17	17	17	0.584754	0.356986	0.0711546	0.809545	0.655297	0.306968
K03214..RNA.methyltransferase..TrmH.family	0.106243	-1.00459	0.707484	0.540914	0.540914	0.540914	23	23	23	19	19	19	0.8471	0.084378	0.2119	0.945901	0.336435	0.516787
K03215..RNA.methyltransferase..TrmA.family	0.256709	0.541596	0.841025	0.537018	0.537018	0.537018	23	23	23	23	23	23	0.639832	0.329905	0.139105	0.838893	0.632296	0.424771
K03216..RNA.methyltransferase..TrmH.family..group.2	0.482591	0.410221	-0.316781	0.296734	0.296734	0.296734	23	23	23	23	23	23	0.125848	0.188182	0.303526	0.406335	0.491681	0.609849
K03217..YidC.Oxa1.family.membrane.protein.insertase	0.0496233	0.0584942	-0.0993995	0.192815	0.192815	0.192815	23	23	23	23	23	23	0.800607	0.766027	0.614159	0.923927	0.906332	0.82585
K03218..RNA.methyltransferase..TrmH.family	0.233368	0.271419	0.304412	0.207209	0.207209	0.207209	23	23	23	23	23	23	0.278942	0.211261	0.163849	0.584322	0.516226	0.460856
K03224..ATP.synthase.in.type.III.secretion.protein.N..EC.3.6.3.14.	0.413213	0.477792	0.93818	0.460726	0.460726	0.460726	23	23	23	5	5	5	0.384497	0.316774	0.060494	0.676541	0.620084	0.281388
K03269..UDP.2.3.diacylglucosamine.hydrolase..EC.3.6.1.54.	-0.639997	-0.493843	-0.267241	0.194866	0.194866	0.194866	23	23	23	23	23	23	0.00533153	0.0236136	0.191499	0.0923517	0.177125	0.494674
K03270..3.deoxy.D.manno.octulosonate.8.phosphate.phosphatase..KDO.8.P.phosphatase...EC.3.1.3.45.	-0.0926099	-0.272755	0.434178	0.256527	0.256527	0.256527	23	23	23	23	23	23	0.723402	0.305406	0.112354	0.885784	0.611207	0.384916
K03271..D.sedoheptulose.7.phosphate.isomerase..EC.5.3.1.28.	-0.32463	-0.332465	0.570046	0.406193	0.406193	0.406193	23	23	23	23	23	23	0.437345	0.426607	0.182	0.714425	0.705887	0.483641
K03272..D.beta.D.heptose.7.phosphate.kinase...D.beta.D.heptose.1.phosphate.adenosyltransferase..EC.2.7.1.167.2.7.7.70.	-0.088177	-0.0462709	0.17121	0.621974	0.621974	0.621974	23	23	23	21	21	21	0.889265	0.941741	0.787098	0.962387	0.983341	0.91872
K03273..D.glycero.D.manno.heptose.1.7.bisphosphate.phosphatase..EC.3.1.3.82.3.1.3.83.	0.731541	0.00668176	1.46813	0.500158	0.500158	0.500158	23	23	23	22	22	22	0.165356	0.989527	0.0107255	0.462609	0.999345	0.124506
K03281..chloride.channel.protein..CIC.family	-0.419057	-0.280436	0.372927	0.241687	0.241687	0.241687	23	23	23	23	23	23	0.104707	0.265159	0.144937	0.371257	0.571077	0.432788
K03282..large.conductance.mechanosensitive.channel..MscL.family	0.21891	-0.510263	0.629425	0.760683	0.760683	0.760683	23	23	23	21	21	21	0.777677	0.513126	0.421687	0.913255	0.764697	0.703826
K03284..metal.ion.transporter..MIT.family	0.207681	0.0438569	1.04138	0.296846	0.296846	0.296846	23	23	23	23	23	23	0.495495	0.884629	0.00342491	0.754028	0.960523	0.0775939
K03286..OmpA.OmpF.porin..OOP.family	0.0202042	0.162631	0.681322	0.375481	0.375481	0.375481	23	23	23	22	22	22	0.957841	0.671466	0.0908934	0.989052	0.858191	0.347548
K03289..MFS.transporter..NHS.family..nucleoside.permease	-0.0134339	-0.42281	0.457205	0.256044	0.256044	0.256044	23	23	23	19	19	19	0.958897	0.120889	0.0957993	0.989052	0.397239	0.356288
K03290..MFS.transporter..SHS.family..sialic.acid.transporter	0.235292	-0.389397	1.1219	0.515513	0.515513	0.515513	23	23	23	22	22	22	0.655008	0.462416	0.0469417	0.84764	0.732	0.2497
K03291..MFS.transporter..SET.family..sugar.efflux.transporter	0.432466	0.0189762	1.30189	0.564069	0.564069	0.564069	23	23	23	23	23	23	0.455842	0.973632	0.0365718	0.726464	0.993958	0.22098
K03292..glycoside.pentoside.hexuronide.cation.symporter..GPH.family	0.28251	-0.055809	0.946711	0.356549	0.356549	0.356549	23	23	23	23	23	23	0.441253	0.877832	0.0187131	0.716656	0.958283	0.157656
K03293..amino.acid.transporter..AAT.family	0.677967	0.639197	-0.253645	0.150532	0.150532	0.150532	23	23	23	23	23	23	0.000489525	0.00080529	0.11403	0.0392945	0.0467756	0.387098
K03294..basic.amino.acid.polyamine.antiporter..APA.family	0.581866	0.514435	-0.487459	0.160966	0.160966	0.160966	23	23	23	23	23	23	0.00282168	0.00648516	0.00904468	0.0718634	0.0986893	0.114385
K03296..hydrophobic.amphiphilic.exporter.1..mainly.G..bacteria...HAE1.family	-0.798503	-0.647972	-1.19486	0.23238	0.23238	0.23238	23	23	23	23	23	23	0.00396716	0.0144091	0.000145545	0.0817404	0.140843	0.027119
K03297..small.multidrug.resistance.protein..SMR.family	0.0109784	-0.145398	0.034612	0.191029	0.191029	0.191029	23	23	23	5	5	5	0.954982	0.459195	0.858815	0.987533	0.728998	0.950238
K03299..gluconate.H..symporter..GntP.family	0.550946	0.994807	1.12617	0.43051	0.43051	0.43051	23	23	23	18	18	18	0.221399	0.0365671	0.0203163	0.526899	0.22098	0.162707
K03300..citrate.Mg2..H..or.citrate.Ca2..H..symporter..CitMHS.family	-0.59436	-0.0325612	-0.851314	0.844618	0.844618	0.844618	23	23	23	9	9	9	0.492677	0.96977	0.329886	0.751878	0.992964	0.632296
K03303..lactate.transporter..LctP.family	-0.679003	-0.448207	-0.778982	0.673863	0.673863	0.673863	23	23	23	18	18	18	0.330498	0.516626	0.266766	0.63275	0.767531	0.572299
K03304..tellurite.resistance.dicarboxylate.transporter..TDT.family	-0.327941	-0.413063	0.849946	0.591077	0.591077	0.591077	23	23	23	22	22	22	0.588282	0.496767	0.173691	0.811358	0.754809	0.472397
K03305..proton.dependent.oligopeptide.transporter..POT.family	-0.151011	-0.330244	0.495479	0.183327	0.183327	0.183327	23	23	23	23	23	23	0.423729	0.0929258	0.0170063	0.704562	0.351551	0.15106
K03306..inorganic.phosphate.transporter..PiT.family	0.975496	0.169514	-0.00940596	0.968624	0.968624	0.968624	23	23	23	7	7	7	0.331028	0.863589	0.99239	0.633013	0.951232	0.999938
K03307..solute.Na..symporter..SSS.family	0.547111	-0.138981	0.967051	0.530292	0.530292	0.530292	23	23	23	23	23	23	0.319033	0.796926	0.0887937	0.622779	0.922492	0.343066
K03308..neurotransmitter.Na..symporter..NSS.family	-0.803161	-0.906164	0.0954856	0.517036	0.517036	0.517036	23	23	23	22	22	22	0.142032	0.100929	0.856057	0.428483	0.365693	0.949756
K03310..alanine.or.glycine.cation.symporter..AGCS.family	0.138207	0.199594	0.51034	0.483533	0.483533	0.483533	23	23	23	23	23	23	0.779055	0.685808	0.308505	0.914131	0.866088	0.613877
K03311..branched.chain.amino.acid.cation.transporter..LIVCS.family	-0.0778388	-0.0454756	0.874419	0.253567	0.253567	0.253567	23	23	23	21	21	21	0.763373	0.860233	0.00390834	0.904911	0.950827	0.0816067
K03312..glutamate.Na..symporter..ESS.family	0.0690449	0.0554683	0.649506	0.249934	0.249934	0.249934	23	23	23	23	23	23	0.786368	0.827554	0.0209565	0.918609	0.938366	0.165688
K03313..Na..H..antiporter..NhaA.family	0.465898	0.485116	-0.0798689	0.184337	0.184337	0.184337	23	23	23	23	23	23	0.0241176	0.0196912	0.6714	0.178333	0.161058	0.858191
K03314..Na..H..antiporter..NhaB.family	-0.102058	-0.829715	0.643501	0.576087	0.576087	0.576087	23	23	23	19	19	19	0.861911	0.17169	0.282712	0.951207	0.471082	0.58848
K03315..Na..H..antiporter..NhaC.family	0.597478	0.657405	1.03807	0.98572	0.98572	0.98572	23	23	23	21	21	21	0.553844	0.515343	0.309609	0.791766	0.766184	0.615121
K03316..monovalent.cation.H..antiporter..CPA1.family	1.00457	0.512004	0.560112	0.176304	0.176304	0.176304	23	23	23	23	23	23	5.01027e-05	0.011312	0.00654873	0.0175496	0.12609	0.0992094
K03319..divalent.anion.Na..symporter..DASS.family	-0.00887665	0.0721925	0.790856	0.318692	0.318692	0.318692	23	23	23	23	23	23	0.978168	0.824031	0.0262323	0.994923	0.936544	0.187752
K03320..ammonium.transporter..Amt.family	-0.202508	0.0476102	0.698022	0.274629	0.274629	0.274629	23	23	23	23	23	23	0.472869	0.864808	0.0232656	0.741339	0.951589	0.175197
K03321..sulfate.permease..SulP.family	-1.38841	-0.618406	-0.309792	0.367331	0.367331	0.367331	23	23	23	22	22	22	0.00202725	0.11441	0.413192	0.0636766	0.387252	0.698664
K03322..manganese.transport.protein	0.283747	0.797994	-0.11114	0.554375	0.554375	0.554375	23	23	23	22	22	22	0.616678	0.171819	0.843966	0.826648	0.471082	0.944838
K03324..phosphate.Na..symporter..PNaS.family	0.222145	0.214593	0.620548	0.242025	0.242025	0.242025	23	23	23	23	23	23	0.374094	0.390105	0.022373	0.668546	0.680494	0.171396
K03325..arsenite.transporter..ACR3.family	0.50078	0.339986	0.0894495	0.413475	0.413475	0.413475	23	23	23	6	6	6	0.245523	0.424458	0.831789	0.549467	0.704972	0.939941
K03326..C4.dicarboxylate.transporter..DcuC.family	0.273688	0.167257	1.11483	0.356585	0.356585	0.356585	23	23	23	22	22	22	0.455371	0.646168	0.00734176	0.726078	0.842696	0.104127
K03327..multidrug.resistance.protein..MATE.family	-0.156724	-0.193429	0.464396	0.201761	0.201761	0.201761	23	23	23	23	23	23	0.450133	0.353872	0.037123	0.723053	0.653107	0.223187
K03328..polysaccharide.transporter..PST.family	-0.618926	-0.452259	-0.223676	0.366589	0.366589	0.366589	23	23	23	3	3	3	0.113021	0.237205	0.551331	0.385712	0.541853	0.790493
K03329..hypothetical.protein	-0.373294	-0.780503	0.255322	0.466059	0.466059	0.466059	23	23	23	18	18	18	0.436466	0.116057	0.592388	0.71388	0.3902	0.813425
K03332..fructan.beta.fructosidase..EC.3.2.1.80.	-0.952716	-1.11691	-0.964166	0.474705	0.474705	0.474705	23	23	23	22	22	22	0.0640765	0.0334649	0.0612999	0.289773	0.210229	0.283313
K03335..inosose.dehydratase..EC.4.2.1.44.	0.202356	0.838873	0.404037	0.474382	0.474382	0.474382	23	23	23	4	4	4	0.675946	0.0979831	0.408191	0.859897	0.361618	0.694623
K03336..3D..3.5.4..trihydroxycyclohexane.1.2.dione.acylhydrolase..decyclizing...EC.3.7.1.22.	0.504529	0.800091	0.781101	0.471827	0.471827	0.471827	23	23	23	6	6	6	0.302617	0.111552	0.119561	0.6094	0.383593	0.395422
K03337..5.deoxy.glucuronate.isomerase..EC.5.3.1.30.	0.235199	0.149487	0.523537	0.416415	0.416415	0.416415	23	23	23	7	7	7	0.580855	0.724793	0.228592	0.807848	0.886488	0.532618
K03340..diaminopimelate.dehydrogenase..EC.1.4.1.16.	-0.990472	-1.08613	-1.38255	0.406286	0.406286	0.406286	23	23	23	22	22	22	0.0284764	0.0179957	0.00420691	0.194811	0.154829	0.0828409
K03367..D.alanine..poly.phosphoribitol..ligase.subunit.1..EC.6.1.1.13.	0.163541	0.4174	0.309091	0.369645	0.369645	0.369645	23	23	23	3	3	3	0.664651	0.276993	0.416501	0.85418	0.582842	0.700682
K03385..nitrite.reductase..cytochrome.c.552...EC.1.7.2.2.	-0.456005	-0.32878	0.0305502	0.121187	0.121187	0.121187	23	23	23	23	23	23	0.00207068	0.0167209	0.804602	0.0638441	0.149711	0.925966
K03386..peroxiredoxin..alkyl.hydroperoxide.reductase.subunit.C...EC.1.11.1.15.	0.192487	0.0750018	0.941778	0.315027	0.315027	0.315027	23	23	23	21	21	21	0.550823	0.815213	0.00960875	0.7904	0.93085	0.116545
K03387..alkyl.hydroperoxide.reductase.subunit.F	-0.210754	-0.70895	0.52262	0.540512	0.540512	0.540512	23	23	23	18	18	18	0.702432	0.210629	0.349909	0.874749	0.515857	0.649833
K03388..heterodisulfide.reductase.subunit.A..EC.1.8.98.1.	-1.11324	-0.692296	1.24298	0.574758	0.574758	0.574758	23	23	23	19	19	19	0.0725617	0.247755	0.04779	0.31048	0.551898	0.25178
K03389..heterodisulfide.reductase.subunit.B..EC.1.8.98.1.	-0.486618	-0.529297	0.589927	0.973917	0.973917	0.973917	23	23	23	18	18	18	0.624848	0.595096	0.554099	0.831379	0.814825	0.791794
K03394..precorrin.2.cobalt.factor.2.C20.methyltransferase..EC.2.1.1.130.2.1.1.151.	-0.236049	0.113664	-0.687487	1.06102	1.06102	1.06102	23	23	23	16	16	16	0.826318	0.915811	0.524769	0.937169	0.97225	0.772321
K03402..transcriptional.regulator.of.arginine.metabolism	0.297145	0.484124	-0.793691	0.286701	0.286701	0.286701	23	23	23	23	23	23	0.31762	0.113494	0.0151212	0.620898	0.386414	0.144164
K03406..methyl.accepting.chemotaxis.protein	0.149822	0.55872	0.597405	0.557667	0.557667	0.557667	23	23	23	5	5	5	0.792034	0.333068	0.301821	0.920205	0.63432	0.608962
K03407..two.component.system..chemotaxis.family..sensor.kinase.CheA..EC.2.7.13.3.	0.305525	0.0172375	1.24931	0.493228	0.493228	0.493228	23	23	23	22	22	22	0.54551	0.972611	0.0237996	0.787223	0.993689	0.177251
K03408..purine.binding.chemotaxis.protein.CheW	0.305634	0.335415	0.964599	0.426272	0.426272	0.426272	23	23	23	23	23	23	0.485027	0.444325	0.0398565	0.748067	0.719221	0.230697
K03410..chemotaxis.protein.CheC	0.00594634	0.0975416	1.00776	0.618095	0.618095	0.618095	23	23	23	9	9	9	0.992453	0.87675	0.124204	0.999938	0.957788	0.403507
K03411..chemotaxis.protein.CheD..EC.3.5.1.44.	-0.836574	-0.579516	-0.395197	0.996706	0.996706	0.996706	23	23	23	11	11	11	0.414803	0.569813	0.697465	0.69939	0.801111	0.871894
K03412..two.component.system..chemotaxis.family..response.regulator.CheB..EC.3.1.1.61.	-0.706597	-0.533573	0.268943	0.371089	0.371089	0.371089	23	23	23	12	12	12	0.0775848	0.172381	0.480512	0.322243	0.471823	0.745836
K03413..two.component.system..chemotaxis.family..response.regulator.CheY	-0.193412	0.0392652	0.729152	0.403866	0.403866	0.403866	23	23	23	22	22	22	0.639188	0.923887	0.0919176	0.838677	0.974914	0.34988
K03414..chemotaxis.protein.CheZ	-0.149699	-0.396971	0.468829	0.325414	0.325414	0.325414	23	23	23	23	23	23	0.652292	0.241899	0.170826	0.847364	0.545689	0.470026
K03415..two.component.system..chemotaxis.family..response.regulator.CheV	-0.698738	-0.158173	-0.117669	0.43931	0.43931	0.43931	23	23	23	4	4	4	0.133664	0.724096	0.792656	0.418139	0.886164	0.92065
K03417..methylisocitrate.lyase..EC.4.1.3.30.	-0.0979744	-0.752136	0.512388	0.52213	0.52213	0.52213	23	23	23	18	18	18	0.853842	0.171662	0.343042	0.948723	0.471082	0.642507
K03424..TatD.DNase.family.protein	0.588338	0.549019	0.257043	0.119256	0.119256	0.119256	23	23	23	23	23	23	0.000211757	0.000396002	0.0487751	0.028754	0.0366191	0.254303
K03425..sec.independent.protein.translocase.protein.TatE	0.517389	-0.730184	0.960727	0.764762	0.764762	0.764762	23	23	23	22	22	22	0.509125	0.355005	0.228475	0.762202	0.653332	0.532555
K03426..NAD..diphosphatase..EC.3.6.1.22.	0.232822	0.0715649	-0.127497	0.14891	0.14891	0.14891	23	23	23	23	23	23	0.140141	0.638193	0.406231	0.426175	0.83833	0.692774
K03427..type.I.restriction.enzyme.M.protein	0.629005	0.469927	-0.893262	0.290717	0.290717	0.290717	23	23	23	23	23	23	0.0479108	0.127869	0.00811157	0.251842	0.409883	0.10959
K03429..processive.1.2.diacylglycerol.beta.glucosyltransferase..EC.2.4.1.315.	0.425742	0.460312	1.06684	0.419086	0.419086	0.419086	23	23	23	5	5	5	0.32659	0.290217	0.0230409	0.629557	0.596801	0.174414
K03430..2.aminoethylphosphonate.pyruvate.transaminase..EC.2.6.1.37.	-0.80669	-0.577181	-0.887849	0.392656	0.392656	0.392656	23	23	23	23	23	23	0.0586706	0.163222	0.0398247	0.277145	0.460511	0.230697
K03431..phosphoglucosamine.mutase..EC.5.4.2.10.	0.815919	0.79427	-0.0397375	0.187763	0.187763	0.187763	23	23	23	23	23	23	0.00066176	0.000827959	0.83542	0.0439614	0.0471532	0.942002
K03435..LacI.family.transcriptional.regulator..fructose.operon	0.0808394	-0.507504	1.05389	0.555711	0.555711	0.555711	23	23	23	21	21	21	0.886395	0.376435	0.0785383	0.961092	0.670551	0.323307
K03436..DeoR.family.transcriptional.regulator..fructose.operon	0.608298	1.63645	0.979531	0.573609	0.573609	0.573609	23	23	23	7	7	7	0.30649	0.0125476	0.109281	0.611868	0.132262	0.38013
K03437..RNA.methyltransferase..TrmH.family	0.492619	0.678893	0.24508	0.43681	0.43681	0.43681	23	23	23	23	23	23	0.27814	0.142164	0.58351	0.584017	0.428483	0.808922
K03438..S.adenosyl.methyltransferase	0.496692	0.604153	-0.132522	0.161587	0.161587	0.161587	23	23	23	23	23	23	0.00821803	0.00218749	0.425832	0.109857	0.0651679	0.705887
K03439..tRNA..guanine.N7...methyltransferase	0.811112	0.795458	0.208023	0.167945	0.167945	0.167945	23	23	23	23	23	23	0.000262094	0.00031257	0.235705	0.0306014	0.0327271	0.540258
K03442..small.conductance.mechanosensitive.ion.channel..MscS.family	0.149376	0.0243053	0.853904	0.242531	0.242531	0.242531	23	23	23	23	23	23	0.547694	0.921573	0.00332162	0.788802	0.973984	0.0768885
K03445..MFS.transporter..DHA1.family..purine.ribonucleoside.efflux.pump	0.808956	0.197522	1.39305	0.497486	0.497486	0.497486	23	23	23	18	18	18	0.126142	0.697304	0.0141363	0.406944	0.871894	0.140018
K03446..MFS.transporter..DHA2.family..multidrug.resistance.protein.B	0.563452	0.247858	1.11416	0.456754	0.456754	0.456754	23	23	23	20	20	20	0.237579	0.595869	0.0285629	0.541853	0.815129	0.195029
K03449..MFS.transporter..CP.family..cyanate.transporter	-0.669	-1.16162	0.499149	0.769644	0.769644	0.769644	23	23	23	18	18	18	0.399343	0.153406	0.527103	0.687124	0.446879	0.775053
K03451..betaine.carnitine.transporter..BCCT.family	-0.114943	-0.0336079	0.566636	0.273392	0.273392	0.273392	23	23	23	14	14	14	0.680543	0.903908	0.0571264	0.861976	0.968778	0.273087
K03453..bile.acid.Na..symporter..BASS.family	-0.696693	-0.940058	-0.399245	0.73818	0.73818	0.73818	23	23	23	22	22	22	0.360665	0.222794	0.596785	0.658285	0.528428	0.815587
K03455..monovalent.cation.H..antiporter.2..CPA2.family	-0.691391	-0.485824	-0.197338	0.297023	0.297023	0.297023	23	23	23	23	23	23	0.0353786	0.124116	0.517203	0.217406	0.403446	0.767932
K03459..formate.transporter	0.0413309	-0.234619	0.383033	0.285218	0.285218	0.285218	23	23	23	11	11	11	0.886841	0.424483	0.200588	0.961092	0.704972	0.505471
K03465..thymidylate.synthase..FAD...EC.2.1.1.148.	0.013161	0.20145	-0.881133	0.958579	0.958579	0.958579	23	23	23	15	15	15	0.989233	0.836473	0.373034	0.999345	0.942561	0.667787
K03466..DNA.segregation.ATPase.FtsK.SpoIIIE..S.DNA.T.family	0.767883	0.718623	-0.275772	0.23016	0.23016	0.23016	23	23	23	23	23	23	0.00492513	0.00753162	0.250836	0.0895544	0.105611	0.555664
K03468..putative.efflux.transporter..PET.family	0.362778	0.317795	1.32151	0.350538	0.350538	0.350538	23	23	23	23	23	23	0.318078	0.379809	0.00203623	0.621164	0.673764	0.0637853
K03469..ribonuclease.HI..EC.3.1.26.4.	0.0991418	0.213348	-0.21625	0.237567	0.237567	0.237567	23	23	23	23	23	23	0.682762	0.384318	0.378062	0.863935	0.676541	0.67258
K03470..ribonuclease.HII..EC.3.1.26.4.	0.201041	0.233667	-0.141016	0.124729	0.124729	0.124729	23	23	23	23	23	23	0.129123	0.0818635	0.277074	0.411167	0.331092	0.582842
K03471..ribonuclease.HIII..EC.3.1.26.4.	0.731944	1.07686	-0.0839485	0.627589	0.627589	0.627589	23	23	23	4	4	4	0.262489	0.107652	0.895444	0.568399	0.377475	0.965638
K03472..D.erythrose.4.phosphate.dehydrogenase..EC.1.2.1.72.	0.199874	-0.425723	1.09833	0.469928	0.469928	0.469928	23	23	23	23	23	23	0.67693	0.379989	0.0344613	0.860136	0.673764	0.214391
K03473..erythronate.4.phosphate.dehydrogenase..EC.1.1.1.290.	-0.236419	-0.422069	0.539539	0.290234	0.290234	0.290234	23	23	23	20	20	20	0.428888	0.167827	0.0840735	0.707913	0.465652	0.336025
K03474..pyridoxine.5.phosphate.synthase..EC.2.6.99.2.	-0.71478	-0.415322	-0.020126	0.352724	0.352724	0.352724	23	23	23	22	22	22	0.0619521	0.258391	0.955294	0.28462	0.563334	0.987767
K03475..PTS.system..ascorbate.specific.IIC.component	-0.16999	-0.741969	0.662794	0.35746	0.35746	0.35746	23	23	23	23	23	23	0.641659	0.0566388	0.0846895	0.839724	0.27188	0.336632
K03476..L.ascorbate.6.phosphate.lactonase..EC.3.1.1...	-0.239145	-0.76862	0.529278	0.63522	0.63522	0.63522	23	23	23	19	19	19	0.712133	0.246052	0.418527	0.880003	0.549855	0.70094
K03477..DeoR.family.transcriptional.regulator..ulaG.and.ulaABCDEF.operon	-0.0366041	-0.105261	0.915525	0.361828	0.361828	0.361828	23	23	23	23	23	23	0.920829	0.775304	0.0237604	0.97382	0.912415	0.177191
K03478..hypothetical.protein	-1.12294	-0.900658	-0.56462	0.562152	0.562152	0.562152	23	23	23	21	21	21	0.0654711	0.13132	0.332147	0.294022	0.414214	0.633755
K03481..RpiR.family.transcriptional.regulator..glv.operon.transcriptional	-0.352745	-0.186078	-0.180434	0.193773	0.193773	0.193773	23	23	23	3	3	3	0.0897615	0.352921	0.367279	0.345516	0.65235	0.66303
K03482..GntR.family.transcriptional.regulator..glv.operon.transcriptional	0.481903	0.118436	0.717934	0.361431	0.361431	0.361431	23	23	23	6	6	6	0.203769	0.748009	0.0669795	0.508498	0.896887	0.297109
K03483..mannitol.operon.transcriptional.antiterminator	-0.176905	0.026368	0.03095	0.152195	0.152195	0.152195	23	23	23	3	3	3	0.264268	0.864901	0.841743	0.570459	0.951589	0.944167
K03484..LacI.family.transcriptional.regulator..sucrose.operon.repressor	0.992497	1.1856	-0.652414	0.29158	0.29158	0.29158	23	23	23	23	23	23	0.00415892	0.00110678	0.0416337	0.0827128	0.0503673	0.235327
K03485..LacI.family.transcriptional.regulator..trehalose.operon.repressor	0.373237	0.262336	1.35161	0.412294	0.412294	0.412294	23	23	23	23	23	23	0.380544	0.534793	0.00545532	0.67417	0.78014	0.0927487
K03486..GntR.family.transcriptional.regulator..trehalose.operon	-0.790778	-0.957445	-0.0681894	0.653739	0.653739	0.653739	23	23	23	5	5	5	0.241259	0.15939	0.918019	0.54542	0.455913	0.973114
K03487..LacI.family.transcriptional.regulator..asc.operon.repressor	-0.0338452	-0.436647	0.538808	0.262193	0.262193	0.262193	23	23	23	19	19	19	0.89912	0.117974	0.0589657	0.967054	0.393148	0.277971
K03488..beta.glucoside.operon.transcriptional.antiterminator	0.792073	0.800631	-0.831734	0.333359	0.333359	0.333359	23	23	23	23	23	23	0.0337995	0.0322219	0.0270624	0.211594	0.205775	0.190508
K03490..AraC.family.transcriptional.regulator..cel.operon.repressor	0.497783	-0.0189471	1.09532	0.771608	0.771608	0.771608	23	23	23	13	13	13	0.529296	0.980757	0.177665	0.77639	0.995819	0.478033
K03495..glucose.inhibited.division.protein.A	-0.0924657	-0.117482	0.135947	0.171086	0.171086	0.171086	23	23	23	23	23	23	0.597303	0.503407	0.439997	0.816006	0.759051	0.715831
K03496..chromosome.partitioning.protein	0.403704	0.43771	-0.629435	0.290662	0.290662	0.290662	23	23	23	23	23	23	0.186306	0.154057	0.0478846	0.489768	0.447765	0.251842
K03497..chromosome.partitioning.protein..ParB.family	-0.157188	-0.187628	-0.0463142	0.20022	0.20022	0.20022	23	23	23	23	23	23	0.445406	0.364483	0.820394	0.719957	0.660872	0.93432
K03498..trk.system.potassium.uptake.protein.TrkH	-0.311077	-0.086056	0.257928	0.216559	0.216559	0.216559	23	23	23	23	23	23	0.172685	0.697037	0.253303	0.472095	0.871894	0.55802
K03499..trk.system.potassium.uptake.protein.TrkA	-0.303897	0.168196	-0.204828	0.230519	0.230519	0.230519	23	23	23	23	23	23	0.208208	0.477441	0.389006	0.512823	0.744253	0.679832
K03500..ribosomal.RNA.small.subunit.methyltransferase.B	-0.108581	-0.557145	0.207978	0.284371	0.284371	0.284371	23	23	23	23	23	23	0.708351	0.07042	0.476686	0.877958	0.305206	0.744102
K03501..glucose.inhibited.division.protein.B	0.35285	0.481513	-0.232393	0.0998708	0.0998708	0.0998708	23	23	23	23	23	23	0.00324537	0.000260849	0.0352516	0.0759378	0.0306014	0.21683
K03502..DNA.polymerase.V	0.288254	0.171029	0.651255	0.293697	0.293697	0.293697	23	23	23	23	23	23	0.342917	0.569546	0.0435357	0.642507	0.801111	0.24078
K03503..DNA.polymerase.V	-0.0130106	-0.95244	0.775378	0.25788	0.25788	0.25788	23	23	23	20	20	20	0.960474	0.00240318	0.00941144	0.989229	0.0678864	0.115624
K03516..flagellar.protein.FlhE	0.698539	0.21788	1.20592	0.353231	0.353231	0.353231	23	23	23	19	19	19	0.0678839	0.547195	0.0041622	0.298469	0.788386	0.0827128
K03517..quinolinate.synthase..EC.2.5.1.72.	0.213369	0.291921	0.329094	0.267296	0.267296	0.267296	23	23	23	23	23	23	0.437961	0.293084	0.238387	0.714818	0.600559	0.542638
K03518..carbon.monoxide.dehydrogenase.small.subunit..EC.1.2.7.4.	-0.217539	1.48817	0.0755032	0.710865	0.710865	0.710865	23	23	23	21	21	21	0.763839	0.0538984	0.916835	0.904911	0.265374	0.972703
K03521..electron.transfer.flavoprotein.beta.subunit	0.460463	-0.155541	1.19825	0.574668	0.574668	0.574668	23	23	23	22	22	22	0.436119	0.790527	0.0554871	0.713632	0.919668	0.269055
K03522..electron.transfer.flavoprotein.alpha.subunit	0.5541	0.205078	1.15024	0.657614	0.657614	0.657614	23	23	23	22	22	22	0.413136	0.759592	0.101392	0.698664	0.903026	0.366133
K03523..biotin.transport.system.substrate.specific.component	0.0344702	1.83433	1.501	0.949548	0.949548	0.949548	23	23	23	13	13	13	0.971536	0.0731377	0.135466	0.993628	0.311724	0.420417
K03524..BirA.family.transcriptional.regulator..biotin.operon.repressor...biotin..acetyl.CoA.carboxylase..ligase..EC.6.3.4.15.	0.18596	0.3968	0.389974	0.21053	0.21053	0.21053	23	23	23	23	23	23	0.391789	0.0800982	0.0848795	0.68162	0.326465	0.336688
K03525..type.III.pantothenate.kinase..EC.2.7.1.33.	0.493304	0.63043	-0.81433	0.270298	0.270298	0.270298	23	23	23	23	23	23	0.0894981	0.0351988	0.00935291	0.344836	0.216762	0.115521
K03526...E..4.hydroxy.3.methylbut.2.enyl.diphosphate.synthase..EC.1.17.7.1.1.17.7.3.	0.191774	0.262485	-0.0219679	0.122888	0.122888	0.122888	23	23	23	23	23	23	0.140913	0.050802	0.860681	0.427063	0.259559	0.950908
K03527..4.hydroxy.3.methylbut.2.en.1.yl.diphosphate.reductase..EC.1.17.7.4.	-0.220012	-0.0221441	0.453174	0.203203	0.203203	0.203203	23	23	23	23	23	23	0.297064	0.914755	0.0424532	0.603649	0.97171	0.23775
K03528..cell.division.protein.ZipA	0.039306	-0.15055	0.514133	0.327934	0.327934	0.327934	23	23	23	19	19	19	0.906293	0.653201	0.139193	0.969417	0.847419	0.424858
K03529..chromosome.segregation.protein	-0.0576212	0.641875	-0.262938	0.397601	0.397601	0.397601	23	23	23	14	14	14	0.88682	0.128556	0.519055	0.961092	0.410849	0.768753
K03530..DNA.binding.protein.HU.beta	0.424839	0.373143	0.0183974	0.217081	0.217081	0.217081	23	23	23	23	23	23	0.0696349	0.106638	0.933606	0.303168	0.375002	0.979536
K03531..cell.division.protein.FtsZ	0.534765	0.492615	1.04949	0.340846	0.340846	0.340846	23	23	23	22	22	22	0.138861	0.170273	0.00812045	0.424654	0.469062	0.10959
K03532..trimethylamine.N.oxide.reductase..cytochrome.c...cytochrome.c.type.subunit.TorC	-0.154619	-0.13182	0.564214	0.236348	0.236348	0.236348	23	23	23	23	23	23	0.523434	0.585708	0.0314046	0.77183	0.810191	0.203689
K03533..TorA.specific.chaperone	-0.130696	-0.788935	0.44213	0.449959	0.449959	0.449959	23	23	23	19	19	19	0.775708	0.101332	0.34243	0.912797	0.366133	0.64214
K03534..L.rhamnose.mutarotase	-0.30971	-0.3583	0.0480873	0.285101	0.285101	0.285101	23	23	23	23	23	23	0.295391	0.229076	0.868431	0.602511	0.532829	0.952702
K03535..MFS.transporter..ACS.family..glucarate.transporter	-0.00354381	-0.218962	0.600625	0.407987	0.407987	0.407987	23	23	23	23	23	23	0.993191	0.599835	0.162906	1	0.817244	0.460398
K03536..ribonuclease.P.protein.component	0.980253	0.989411	0.497947	0.272794	0.272794	0.272794	23	23	23	23	23	23	0.0028326	0.00264794	0.0888192	0.0718634	0.0702009	0.343066
K03543..multidrug.resistance.protein.A	0.525057	-0.0783529	0.623642	0.498605	0.498605	0.498605	23	23	23	22	22	22	0.309972	0.877352	0.231308	0.615211	0.958116	0.535059
K03544..ATP.dependent.Clp.protease.ATP.binding.subunit.ClpX	0.139912	0.0847125	-0.620227	0.166695	0.166695	0.166695	23	23	23	23	23	23	0.415411	0.619247	0.00228735	0.699859	0.827912	0.0666102
K03545..trigger.factor	0.568239	0.655022	0.147047	0.186938	0.186938	0.186938	23	23	23	23	23	23	0.00881666	0.00350113	0.444604	0.112984	0.0785808	0.719269
K03546..exonuclease.SbcC	0.0314177	-0.0169882	0.611089	0.202788	0.202788	0.202788	23	23	23	19	19	19	0.879085	0.934421	0.00928237	0.958907	0.979759	0.115247
K03547..exonuclease.SbcD	0.0640595	0.0184392	0.646271	0.296259	0.296259	0.296259	23	23	23	22	22	22	0.831921	0.951249	0.0466476	0.939997	0.986908	0.248684
K03548..putative.permease	0.733945	0.00646399	1.21941	0.545606	0.545606	0.545606	23	23	23	14	14	14	0.199855	0.990714	0.0421534	0.504614	0.999673	0.236888
K03549..KUP.system.potassium.uptake.protein	0.58615	0.712498	0.0341604	0.165544	0.165544	0.165544	23	23	23	23	23	23	0.00323892	0.000720458	0.839472	0.0759378	0.044773	0.943277
K03550..holliday.junction.DNA.helicase.RuvA..EC.3.6.4.12.	0.257859	0.122373	-0.281703	0.170249	0.170249	0.170249	23	23	23	23	23	23	0.152003	0.484033	0.120113	0.444705	0.748067	0.39577
K03551..holliday.junction.DNA.helicase.RuvB..EC.3.6.4.12.	0.0842206	0.106842	-0.505921	0.167727	0.167727	0.167727	23	23	23	23	23	23	0.623351	0.534364	0.00921383	0.830297	0.779888	0.115043
K03553..recombination.protein.RecA	-0.367995	-0.0980862	-0.123836	0.173261	0.173261	0.173261	23	23	23	23	23	23	0.0518645	0.580222	0.48645	0.261477	0.807633	0.748448
K03554..recombination.associated.protein.RdgC	-0.236055	-0.233236	0.759601	0.222617	0.222617	0.222617	23	23	23	23	23	23	0.30671	0.31231	0.00414298	0.612201	0.616882	0.0827128
K03555..DNA.mismatch.repair.protein.MutS	-0.393358	-0.341077	-0.122461	0.222932	0.222932	0.222932	23	23	23	23	23	23	0.0991634	0.148017	0.59133	0.363515	0.437973	0.812744
K03556..LuxR.family.transcriptional.regulator..maltose.regulon.positive	-0.0227482	-0.114164	1.01298	0.394702	0.394702	0.394702	23	23	23	20	20	20	0.95485	0.776608	0.0223029	0.987533	0.91302	0.171112
K03557..Fis.family.transcriptional.regulator..factor.for.inversion	0.447915	0.190403	0.825854	0.350757	0.350757	0.350757	23	23	23	23	23	23	0.222042	0.595642	0.0334057	0.527561	0.815011	0.209971
K03558..membrane.protein.required.for.colicin.V.production	0.337548	0.392767	0.930391	0.532942	0.532942	0.532942	23	23	23	22	22	22	0.536562	0.473136	0.10244	0.780853	0.741657	0.367964
K03559..biopolymer.transport.protein.ExbD	-0.158975	-0.522888	0.0753794	0.123563	0.123563	0.123563	23	23	23	23	23	23	0.218692	0.000802054	0.55141	0.522825	0.0467756	0.790493
K03560..biopolymer.transport.protein.TolR	-0.0525783	0.0666944	0.82444	0.357904	0.357904	0.357904	23	23	23	23	23	23	0.885252	0.854784	0.0367059	0.96072	0.948857	0.221538
K03561..biopolymer.transport.protein.ExbB	-0.495104	-0.705016	-0.170851	0.243844	0.243844	0.243844	23	23	23	23	23	23	0.0614563	0.0116944	0.494826	0.283695	0.127644	0.753892
K03562..biopolymer.transport.protein.TolQ	0.416393	0.199642	0.958646	0.283149	0.283149	0.283149	23	23	23	21	21	21	0.163384	0.492255	0.00440272	0.460511	0.751648	0.0850485
K03563..carbon.storage.regulator	-0.12874	-0.840291	0.388937	0.639125	0.639125	0.639125	23	23	23	21	21	21	0.843194	0.209261	0.552356	0.94461	0.514219	0.790916
K03564..peroxiredoxin.Q.BCP	-0.145245	-0.221609	0.743061	0.276268	0.276268	0.276268	23	23	23	23	23	23	0.607245	0.435784	0.0175317	0.821561	0.713186	0.153336
K03565..regulatory.protein	0.35926	0.364925	-0.182385	0.224369	0.224369	0.224369	23	23	23	23	23	23	0.131259	0.125754	0.429658	0.414214	0.406144	0.708273
K03566..LysR.family.transcriptional.regulator..glycine.cleavage.system	0.48015	0.143201	1.14367	0.370882	0.370882	0.370882	23	23	23	23	23	23	0.216236	0.705174	0.00802791	0.520781	0.876491	0.108862
K03567..glycine.cleavage.system.transcriptional.repressor	-0.0570509	-0.150317	0.635017	0.370538	0.370538	0.370538	23	23	23	23	23	23	0.879814	0.691063	0.108432	0.959023	0.867978	0.378734
K03568..TldD.protein	-0.617274	-0.634663	0.0168749	0.456933	0.456933	0.456933	23	23	23	22	22	22	0.19799	0.186376	0.971058	0.502208	0.489819	0.993578
K03569..rod.shape.determining.protein.MreB.and.related.proteins	0.291929	0.272702	0.987219	0.258924	0.258924	0.258924	23	23	23	23	23	23	0.278366	0.309958	0.0018799	0.584099	0.615211	0.0608676
K03570..rod.shape.determining.protein.MreC	-0.137712	-0.00921116	0.259044	0.18168	0.18168	0.18168	23	23	23	23	23	23	0.460965	0.960278	0.175731	0.730628	0.989194	0.47504
K03571..rod.shape.determining.protein.MreD	0.446301	0.325032	1.42626	0.365327	0.365327	0.365327	23	23	23	23	23	23	0.24157	0.388328	0.00152719	0.54542	0.679485	0.0563387
K03572..DNA.mismatch.repair.protein.MutL	-0.53159	-0.502488	-0.207172	0.17422	0.17422	0.17422	23	23	23	23	23	23	0.00825395	0.0115593	0.253279	0.109857	0.127261	0.55802
K03573..DNA.mismatch.repair.protein.MutH	0.39732	0.137336	0.813722	0.270967	0.270967	0.270967	23	23	23	19	19	19	0.164619	0.620142	0.00947564	0.461638	0.8286	0.116026
K03574..7.8.dihydro.8.oxoguanine.triphosphatase	0.917989	0.0626297	0.584654	0.873676	0.873676	0.873676	23	23	23	22	22	22	0.310344	0.943818	0.513743	0.615231	0.984443	0.765153
K03575..A.G.specific.adenine.glycosylase..EC.3.2.2...	-0.546912	-0.0619705	0.259802	0.368302	0.368302	0.368302	23	23	23	23	23	23	0.159399	0.86875	0.49196	0.455913	0.95274	0.751614
K03576..LysR.family.transcriptional.regulator..regulator.for.metE.and.metH	0.355608	-0.0915658	1.27257	0.327118	0.327118	0.327118	23	23	23	23	23	23	0.295246	0.78361	0.00161513	0.602442	0.91659	0.0564371
K03577..TetR.AcrR.family.transcriptional.regulator..acrAB.operon.repressor	-0.0604902	-0.0596625	0.263476	0.303833	0.303833	0.303833	23	23	23	19	19	19	0.845038	0.847129	0.400382	0.945112	0.945901	0.687852
K03578..ATP.dependent.helicase.HrpA	-0.492925	-0.334689	0.322643	0.368684	0.368684	0.368684	23	23	23	23	23	23	0.202442	0.379272	0.396201	0.506609	0.673645	0.684807
K03579..ATP.dependent.helicase.HrpB	0.349514	-0.410431	1.19211	0.350523	0.350523	0.350523	23	23	23	19	19	19	0.33555	0.261088	0.00427878	0.636152	0.566638	0.0838278
K03580..ATP.dependent.helicase.HepA	0.0521854	-0.137307	0.8418	0.321378	0.321378	0.321378	23	23	23	23	23	23	0.87329	0.675596	0.0199946	0.955512	0.85981	0.161734
K03581..exodeoxyribonuclease.V.alpha.subunit..EC.3.1.11.5.	0.337856	0.0303928	1.19311	0.352888	0.352888	0.352888	23	23	23	22	22	22	0.354497	0.932578	0.00444103	0.653332	0.978991	0.0853263
K03582..exodeoxyribonuclease.V.beta.subunit..EC.3.1.11.5.	0.256173	-0.888373	0.778891	0.492664	0.492664	0.492664	23	23	23	19	19	19	0.611181	0.0928532	0.136142	0.823289	0.351437	0.421377
K03583..exodeoxyribonuclease.V.gamma.subunit..EC.3.1.11.5.	0.397533	-0.246894	1.18116	0.671431	0.671431	0.671431	23	23	23	21	21	21	0.563131	0.718521	0.100108	0.796918	0.882526	0.364571
K03584..DNA.repair.protein.RecO..recombination.protein.O.	0.469756	0.3068	-0.250672	0.210872	0.210872	0.210872	23	23	23	23	23	23	0.0426915	0.167596	0.25418	0.238465	0.465542	0.558886
K03585..membrane.fusion.protein..multidrug.efflux.system	-0.537692	-0.400524	-0.0605311	0.21741	0.21741	0.21741	23	23	23	23	23	23	0.0267138	0.0865636	0.784732	0.189323	0.339413	0.9175
K03586..cell.division.protein.FtsL	0.222683	0.164738	1.09452	0.268153	0.268153	0.268153	23	23	23	23	23	23	0.419978	0.548665	0.00108199	0.70274	0.789692	0.0503673
K03587..cell.division.protein.FtsI..penicillin.binding.protein.3.	-0.303195	-0.574357	0.947783	0.388607	0.388607	0.388607	23	23	23	23	23	23	0.448139	0.161352	0.0285066	0.721497	0.458077	0.19486
K03588..cell.division.protein.FtsW	-0.021513	-0.0921396	0.142599	0.158418	0.158418	0.158418	23	23	23	23	23	23	0.893892	0.569965	0.383097	0.964662	0.801195	0.675937
K03589..cell.division.protein.FtsQ	0.290453	0.147681	0.316445	0.126497	0.126497	0.126497	23	23	23	23	23	23	0.0375397	0.262424	0.0253147	0.223693	0.568399	0.184033
K03590..cell.division.protein.FtsA	-0.265539	-0.420277	0.0401576	0.249144	0.249144	0.249144	23	23	23	23	23	23	0.304477	0.113682	0.874243	0.610697	0.386713	0.956078
K03591..cell.division.protein.FtsN	0.997413	0.894413	1.47082	0.653532	0.653532	0.653532	23	23	23	18	18	18	0.149131	0.192592	0.040927	0.440235	0.49572	0.232812
K03592..PmbA.protein	-0.213671	-0.0672009	0.240083	0.395833	0.395833	0.395833	23	23	23	23	23	23	0.597761	0.867604	0.553812	0.816163	0.952477	0.791766
K03593..ATP.binding.protein.involved.in.chromosome.partitioning	-0.625898	-0.151398	0.643838	0.625231	0.625231	0.625231	23	23	23	19	19	19	0.333671	0.812154	0.32047	0.634521	0.929309	0.623598
K03594..bacterioferritin..EC.1.16.3.1.	-0.0258432	-0.0309275	0.36039	0.219628	0.219628	0.219628	23	23	23	23	23	23	0.907992	0.890008	0.122949	0.970088	0.96289	0.400857
K03595..GTP.binding.protein.Era	-0.0629314	-0.272507	0.706938	0.241362	0.241362	0.241362	23	23	23	23	23	23	0.798062	0.277703	0.0109156	0.922899	0.583313	0.1256
K03596..GTP.binding.protein.LepA	0.119994	0.13058	-0.351707	0.126048	0.126048	0.126048	23	23	23	23	23	23	0.357194	0.317714	0.0144086	0.655469	0.620906	0.140843
K03597..sigma.E.factor.negative.regulatory.protein.RseA	-0.250745	-0.25403	0.659037	0.30282	0.30282	0.30282	23	23	23	23	23	23	0.421187	0.415269	0.0466646	0.703523	0.699722	0.248684
K03598..sigma.E.factor.negative.regulatory.protein.RseB	-0.0576214	0.0809648	0.686319	0.297963	0.297963	0.297963	23	23	23	23	23	23	0.849416	0.789769	0.0369892	0.947447	0.919422	0.222687
K03599..stringent.starvation.protein.A	-0.060142	-0.122047	0.607422	0.340526	0.340526	0.340526	23	23	23	18	18	18	0.862333	0.72537	0.0960805	0.951207	0.886577	0.357216
K03600..stringent.starvation.protein.B	0.215553	-0.358005	0.916137	0.317781	0.317781	0.317781	23	23	23	19	19	19	0.508559	0.278734	0.0119727	0.762096	0.584099	0.129399
K03601..exodeoxyribonuclease.VII.large.subunit..EC.3.1.11.6.	-0.670853	-0.576215	-0.0821028	0.318949	0.318949	0.318949	23	23	23	23	23	23	0.0538038	0.0921389	0.800564	0.265318	0.350455	0.923927
K03602..exodeoxyribonuclease.VII.small.subunit..EC.3.1.11.6.	-0.295535	-0.0745784	0.0467025	0.217693	0.217693	0.217693	23	23	23	23	23	23	0.195812	0.736936	0.833185	0.500088	0.892493	0.940698
K03603..GntR.family.transcriptional.regulator..negative.regulator.for.fad	-0.22709	-0.244043	0.700538	0.243786	0.243786	0.243786	23	23	23	23	23	23	0.367168	0.333569	0.0121322	0.66303	0.634521	0.129979
K03604..LacI.family.transcriptional.regulator..purine.nucleotide.synthesis	0.074772	0.101456	0.885282	0.30765	0.30765	0.30765	23	23	23	22	22	22	0.811471	0.746413	0.0120929	0.929142	0.896442	0.129979
K03605..hydrogenase.1.maturation.protease	0.203682	0.0759261	1.12868	0.212976	0.212976	0.212976	23	23	23	23	23	23	0.354855	0.726696	0.000106239	0.653332	0.887467	0.025049
K03606..putative.colanic.acid.biosysnthesis.UDP.glucose.lipid.carrier	-0.430353	-0.449065	0.0444299	0.136765	0.136765	0.136765	23	23	23	23	23	23	0.00714042	0.00543939	0.750089	0.102785	0.0927487	0.897916
K03607..ProP.effector	-0.533413	-0.662236	0.638091	0.355692	0.355692	0.355692	23	23	23	23	23	23	0.155569	0.0834152	0.0940995	0.450007	0.334681	0.353198
K03608..cell.division.topological.specificity.factor	-0.340374	-0.267278	0.261914	0.30107	0.30107	0.30107	23	23	23	23	23	23	0.277076	0.389536	0.398873	0.582842	0.680178	0.686915
K03609..septum.site.determining.protein.MinD	-0.352213	-0.205459	0.28009	0.341674	0.341674	0.341674	23	23	23	19	19	19	0.319953	0.557154	0.425979	0.623598	0.793609	0.705887
K03610..septum.site.determining.protein.MinC	0.0414072	-0.938976	0.396188	0.452818	0.452818	0.452818	23	23	23	20	20	20	0.928429	0.0569329	0.396286	0.976408	0.272571	0.684807
K03611..disulfide.bond.formation.protein.DsbB	-0.266637	-0.156458	0.582306	0.372004	0.372004	0.372004	23	23	23	23	23	23	0.485275	0.680425	0.139759	0.748067	0.861976	0.425686
K03612..electron.transport.complex.protein.RnfG	-0.545209	0.0718416	0.499848	0.347392	0.347392	0.347392	23	23	23	23	23	23	0.138599	0.839106	0.171908	0.424414	0.943277	0.471082
K03613..electron.transport.complex.protein.RnfE	-0.71305	-0.415624	0.035049	0.278775	0.278775	0.278775	23	23	23	23	23	23	0.0225377	0.157806	0.901707	0.172123	0.453637	0.968031
K03614..electron.transport.complex.protein.RnfD	-0.780378	-0.668064	-0.389627	0.148327	0.148327	0.148327	23	23	23	23	23	23	0.000117927	0.000488052	0.0198302	0.025243	0.0392945	0.161352
K03615..electron.transport.complex.protein.RnfC	-0.5349	-0.545673	-0.536312	0.158158	0.158158	0.158158	23	23	23	23	23	23	0.00444385	0.00387969	0.00436545	0.0853263	0.0816067	0.0849489
K03616..electron.transport.complex.protein.RnfB	0.153268	-0.0310287	0.968045	0.398077	0.398077	0.398077	23	23	23	23	23	23	0.705913	0.938956	0.0287876	0.876977	0.981769	0.195739
K03617..electron.transport.complex.protein.RnfA	-0.327746	-0.238374	0.138059	0.204616	0.204616	0.204616	23	23	23	23	23	23	0.131217	0.263227	0.510692	0.414214	0.569203	0.763242
K03618..hydrogenase.1.operon.protein.HyaF	0.40314	0.0654033	0.906267	0.34305	0.34305	0.34305	23	23	23	18	18	18	0.259503	0.851531	0.0193194	0.56468	0.948165	0.159624
K03619..hydrogenase.1.operon.protein.HyaE	0.280831	-0.0201898	0.768704	0.617083	0.617083	0.617083	23	23	23	14	14	14	0.656004	0.97436	0.233275	0.848277	0.994011	0.536673
K03620..Ni.Fe.hydrogenase.1.B.type.cytochrome.subunit	0.39023	-0.229063	0.668198	0.280476	0.280476	0.280476	23	23	23	16	16	16	0.185833	0.427775	0.0319189	0.489444	0.706946	0.204878
K03621..glycerol.3.phosphate.acyltransferase.PlsX..EC.2.3.1.15.	-0.836711	-0.214973	0.285182	0.262411	0.262411	0.262411	23	23	23	23	23	23	0.00646599	0.426191	0.295232	0.0986893	0.705887	0.602442
K03623..ribonuclease.inhibitor	0.655678	-0.515742	1.12992	0.554736	0.554736	0.554736	23	23	23	19	19	19	0.256769	0.368166	0.0608905	0.561801	0.663448	0.282016
K03624..transcription.elongation.factor.GreA	-0.1665	0.102387	-0.130915	0.156417	0.156417	0.156417	23	23	23	23	23	23	0.30492	0.523221	0.416505	0.61095	0.771713	0.700682
K03625..N.utilization.substance.protein.B	0.148288	0.856078	0.510356	0.48954	0.48954	0.48954	23	23	23	22	22	22	0.766388	0.102106	0.314751	0.906522	0.367565	0.618847
K03628..transcription.termination.factor.Rho	0.384827	0.263453	1.15319	0.310907	0.310907	0.310907	23	23	23	23	23	23	0.235934	0.41088	0.00229335	0.540567	0.697014	0.0666102
K03629..DNA.replication.and.repair.protein.RecF	0.190006	0.492265	-0.201473	0.145123	0.145123	0.145123	23	23	23	23	23	23	0.211331	0.00433109	0.186548	0.516226	0.0844234	0.489819
K03630..DNA.repair.protein.RadC	-0.487618	-0.542962	0.187562	0.306776	0.306776	0.306776	23	23	23	23	23	23	0.134449	0.0986854	0.550814	0.419232	0.363051	0.7904
K03631..DNA.repair.protein.RecN..Recombination.protein.N.	0.519796	-0.045994	0.455747	0.35405	0.35405	0.35405	23	23	23	23	23	23	0.163679	0.898446	0.218422	0.460856	0.966793	0.522825
K03632..chromosome.partition.protein.MukB	-0.0318435	-0.0579607	0.630963	0.239635	0.239635	0.239635	23	23	23	18	18	18	0.896175	0.812383	0.0196556	0.96596	0.929309	0.16102
K03633..chromosome.partition.protein.MukF	-0.173273	-0.10751	0.646097	0.358109	0.358109	0.358109	23	23	23	20	20	20	0.635956	0.768417	0.0927156	0.836864	0.9081	0.351262
K03634..outer.membrane.lipoproteins.carrier.protein	0.115706	0.489533	1.20769	0.393634	0.393634	0.393634	23	23	23	22	22	22	0.773063	0.23382	0.00824806	0.910862	0.537641	0.109857
K03635..molybdopterin.synthase.catalytic.subunit..EC.2.8.1.12.	-0.23248	0.0388128	0.935396	0.31843	0.31843	0.31843	23	23	23	23	23	23	0.476976	0.904662	0.0104907	0.744145	0.969041	0.122611
K03636..molybdopterin.synthase.sulfur.carrier.subunit	-0.442856	-0.21483	0.689341	0.506002	0.506002	0.506002	23	23	23	20	20	20	0.396162	0.677578	0.194514	0.684807	0.860362	0.498202
K03637..cyclic.pyranopterin.phosphate.synthase..EC.4.1.99.18.	0.366516	0.126656	1.22026	0.406806	0.406806	0.406806	23	23	23	23	23	23	0.382635	0.760063	0.00943498	0.675764	0.903401	0.115774
K03638..molybdenum.cofactor.biosynthesis.protein.B	-0.643244	-0.519749	0.531561	0.337105	0.337105	0.337105	23	23	23	23	23	23	0.0769329	0.145249	0.136985	0.320555	0.433262	0.421824
K03639..cyclic.pyranopterin.phosphate.synthase..EC.4.1.99.18.	0.0580828	0.124342	0.830239	0.302184	0.302184	0.302184	23	23	23	23	23	23	0.850335	0.686947	0.0157112	0.947683	0.866198	0.146019
K03640..peptidoglycan.associated.lipoprotein	0.296472	0.270822	0.785603	0.374042	0.374042	0.374042	23	23	23	18	18	18	0.441161	0.480907	0.0542063	0.716608	0.74591	0.265786
K03641..TolB.protein	0.133005	-0.0771607	0.805888	0.28987	0.28987	0.28987	23	23	23	19	19	19	0.653377	0.793966	0.0147258	0.847419	0.921214	0.142048
K03642..rare.lipoprotein.A	-0.76749	-0.270235	-0.292661	0.510198	0.510198	0.510198	23	23	23	19	19	19	0.154643	0.60461	0.575289	0.448064	0.819691	0.805034
K03643..LPS.assembly.lipoprotein	-0.598008	-0.257672	0.408838	0.353125	0.353125	0.353125	23	23	23	22	22	22	0.112355	0.477539	0.266213	0.384916	0.744253	0.571856
K03644..lipoyl.synthase..EC.2.8.1.8.	-0.507608	-0.66451	-0.217018	0.222106	0.222106	0.222106	23	23	23	23	23	23	0.0382446	0.00962867	0.344962	0.225431	0.116664	0.643858
K03645..negative.modulator.of.initiation.of.replication	-0.363977	-0.29994	0.182743	0.256226	0.256226	0.256226	23	23	23	19	19	19	0.177219	0.261189	0.48737	0.477387	0.566646	0.748898
K03646..colicin.import.membrane.protein	0.263395	-0.0623084	1.08169	0.491739	0.491739	0.491739	23	23	23	15	15	15	0.600674	0.900985	0.0452555	0.817423	0.967799	0.245245
K03647..protein.involved.in.ribonucleotide.reduction	0.74019	0.75614	1.42431	0.246596	0.246596	0.246596	23	23	23	23	23	23	0.00941277	0.00827395	4.57272e-05	0.115624	0.109857	0.0175496
K03648..uracil.DNA.glycosylase..EC.3.2.2.27.	0.205315	0.218421	0.592047	0.393531	0.393531	0.393531	23	23	23	23	23	23	0.609929	0.58754	0.15445	0.822387	0.811139	0.44797
K03649..TDG.mug.DNA.glycosylase.family.protein..EC.3.2.2...	0.374167	0.124082	1.15515	0.403915	0.403915	0.403915	23	23	23	17	17	17	0.369831	0.763178	0.0125173	0.66504	0.904869	0.132256
K03650..tRNA.modification.GTPase	-0.121958	0.0667931	0.0327285	0.326305	0.326305	0.326305	23	23	23	23	23	23	0.714175	0.840751	0.921525	0.880434	0.943996	0.973984
[truncated: 2,266 more rows]
